# Supplementary material for: Crystal structure of inhibitor-bound human MSPL that can activate high pathogenic avian influenza
Source: Life Sci Alliance. 2021 Apr 5;4(6):e202000849. doi: 10.26508/lsa.202000849 (PMC8046417; doi:10.26508/lsa.202000849)
Supplement: Supplementary file 2 [file LSA-2020-00849_Supplemental_Data_1.txt]

ATOM      1  N   SER A 116     -22.478   7.628 -25.787  1.00 59.48           N  
ATOM      2  CA  SER A 116     -22.399   6.167 -25.548  1.00 59.48           C  
ATOM      3  C   SER A 116     -22.490   5.877 -24.090  1.00 59.48           C  
ATOM      4  O   SER A 116     -23.551   5.520 -23.581  1.00 59.48           O  
ATOM      5  CB  SER A 116     -21.065   5.608 -26.066  1.00 59.48           C  
ATOM      6  OG  SER A 116     -21.004   5.718 -27.480  1.00 59.48           O  
ATOM      7  N   GLY A 117     -21.370   6.034 -23.364  1.00 29.44           N  
ATOM      8  CA  GLY A 117     -21.421   5.737 -21.965  1.00 29.44           C  
ATOM      9  C   GLY A 117     -20.079   6.026 -21.383  1.00 29.44           C  
ATOM     10  O   GLY A 117     -19.319   6.837 -21.911  1.00 29.44           O  
ATOM     11  N   ILE A 118     -19.779   5.364 -20.247  1.00 57.02           N  
ATOM     12  CA  ILE A 118     -18.521   5.501 -19.572  1.00 57.02           C  
ATOM     13  C   ILE A 118     -17.824   4.188 -19.762  1.00 57.02           C  
ATOM     14  O   ILE A 118     -18.465   3.141 -19.727  1.00 57.02           O  
ATOM     15  CB  ILE A 118     -18.651   5.739 -18.092  1.00 57.02           C  
ATOM     16  CG1 ILE A 118     -17.295   6.124 -17.472  1.00 57.02           C  
ATOM     17  CG2 ILE A 118     -19.289   4.486 -17.473  1.00 57.02           C  
ATOM     18  CD1 ILE A 118     -17.398   6.670 -16.047  1.00 57.02           C  
ATOM     19  N   GLU A 119     -16.491   4.206 -19.975  1.00104.14           N  
ATOM     20  CA  GLU A 119     -15.822   2.984 -20.341  1.00104.14           C  
ATOM     21  C   GLU A 119     -14.897   2.459 -19.277  1.00104.14           C  
ATOM     22  O   GLU A 119     -14.164   3.221 -18.644  1.00104.14           O  
ATOM     23  CB  GLU A 119     -14.966   3.134 -21.606  1.00104.14           C  
ATOM     24  CG  GLU A 119     -15.795   3.401 -22.862  1.00104.14           C  
ATOM     25  CD  GLU A 119     -16.551   2.122 -23.178  1.00104.14           C  
ATOM     26  OE1 GLU A 119     -15.881   1.066 -23.337  1.00104.14           O  
ATOM     27  OE2 GLU A 119     -17.807   2.179 -23.261  1.00104.14           O1-
ATOM     28  N   CYS A 120     -14.952   1.102 -19.124  1.00115.20           N  
ATOM     29  CA  CYS A 120     -14.198   0.175 -18.316  1.00115.20           C  
ATOM     30  C   CYS A 120     -13.882  -0.958 -19.260  1.00115.20           C  
ATOM     31  O   CYS A 120     -14.492  -1.064 -20.321  1.00115.20           O  
ATOM     32  CB  CYS A 120     -14.998  -0.418 -17.143  1.00115.20           C  
ATOM     33  SG  CYS A 120     -14.016  -1.578 -16.148  1.00115.20           S  
ATOM     34  N   ASP A 121     -12.917  -1.839 -18.917  1.00 64.05           N  
ATOM     35  CA  ASP A 121     -12.557  -2.876 -19.849  1.00 64.05           C  
ATOM     36  C   ASP A 121     -13.574  -3.967 -19.848  1.00 64.05           C  
ATOM     37  O   ASP A 121     -14.351  -4.131 -18.911  1.00 64.05           O  
ATOM     38  CB  ASP A 121     -11.197  -3.534 -19.563  1.00 64.05           C  
ATOM     39  CG  ASP A 121     -10.115  -2.541 -19.944  1.00 64.05           C  
ATOM     40  OD1 ASP A 121     -10.468  -1.487 -20.537  1.00 64.05           O  
ATOM     41  OD2 ASP A 121      -8.922  -2.817 -19.648  1.00 64.05           O1-
ATOM     42  N   SER A 122     -13.583  -4.746 -20.946  1.00131.62           N  
ATOM     43  CA  SER A 122     -14.457  -5.872 -21.084  1.00131.62           C  
ATOM     44  C   SER A 122     -13.562  -7.014 -21.423  1.00131.62           C  
ATOM     45  O   SER A 122     -12.446  -6.812 -21.899  1.00131.62           O  
ATOM     46  CB  SER A 122     -15.468  -5.729 -22.235  1.00131.62           C  
ATOM     47  OG  SER A 122     -16.321  -4.617 -22.001  1.00131.62           O  
ATOM     48  N   SER A 123     -14.021  -8.255 -21.184  1.00 89.95           N  
ATOM     49  CA  SER A 123     -13.146  -9.352 -21.466  1.00 89.95           C  
ATOM     50  C   SER A 123     -12.818  -9.332 -22.922  1.00 89.95           C  
ATOM     51  O   SER A 123     -13.671  -9.088 -23.776  1.00 89.95           O  
ATOM     52  CB  SER A 123     -13.743 -10.733 -21.139  1.00 89.95           C  
ATOM     53  OG  SER A 123     -12.803 -11.751 -21.452  1.00 89.95           O  
ATOM     54  N   GLY A 124     -11.537  -9.580 -23.240  1.00 49.61           N  
ATOM     55  CA  GLY A 124     -11.143  -9.609 -24.618  1.00 49.61           C  
ATOM     56  C   GLY A 124     -10.427 -10.901 -24.813  1.00 49.61           C  
ATOM     57  O   GLY A 124      -9.675 -11.340 -23.945  1.00 49.61           O  
ATOM     58  N   THR A 125     -10.659 -11.554 -25.965  1.00 98.47           N  
ATOM     59  CA  THR A 125      -9.983 -12.783 -26.235  1.00 98.47           C  
ATOM     60  C   THR A 125      -9.261 -12.630 -27.532  1.00 98.47           C  
ATOM     61  O   THR A 125      -9.812 -12.121 -28.508  1.00 98.47           O  
ATOM     62  CB  THR A 125     -10.908 -13.962 -26.350  1.00 98.47           C  
ATOM     63  CG2 THR A 125     -11.787 -13.796 -27.601  1.00 98.47           C  
ATOM     64  OG1 THR A 125     -10.159 -15.166 -26.429  1.00 98.47           O  
ATOM     65  N   CYS A 126      -7.982 -13.050 -27.561  1.00 51.10           N  
ATOM     66  CA  CYS A 126      -7.241 -12.978 -28.780  1.00 51.10           C  
ATOM     67  C   CYS A 126      -6.743 -14.369 -29.001  1.00 51.10           C  
ATOM     68  O   CYS A 126      -6.314 -15.037 -28.063  1.00 51.10           O  
ATOM     69  CB  CYS A 126      -6.002 -12.064 -28.702  1.00 51.10           C  
ATOM     70  SG  CYS A 126      -6.317 -10.423 -27.973  1.00 51.10           S  
ATOM     71  N   ILE A 127      -6.796 -14.852 -30.254  1.00103.76           N  
ATOM     72  CA  ILE A 127      -6.336 -16.176 -30.546  1.00103.76           C  
ATOM     73  C   ILE A 127      -4.844 -16.166 -30.456  1.00103.76           C  
ATOM     74  O   ILE A 127      -4.214 -15.114 -30.525  1.00103.76           O  
ATOM     75  CB  ILE A 127      -6.720 -16.688 -31.906  1.00103.76           C  
ATOM     76  CG1 ILE A 127      -6.422 -18.195 -32.008  1.00103.76           C  
ATOM     77  CG2 ILE A 127      -6.001 -15.834 -32.964  1.00103.76           C  
ATOM     78  CD1 ILE A 127      -7.049 -18.867 -33.229  1.00103.76           C  
ATOM     79  N   ASN A 128      -4.234 -17.343 -30.240  1.00 52.13           N  
ATOM     80  CA  ASN A 128      -2.802 -17.423 -30.138  1.00 52.13           C  
ATOM     81  C   ASN A 128      -2.177 -16.882 -31.397  1.00 52.13           C  
ATOM     82  O   ASN A 128      -1.107 -16.274 -31.324  1.00 52.13           O  
ATOM     83  CB  ASN A 128      -2.283 -18.856 -29.942  1.00 52.13           C  
ATOM     84  CG  ASN A 128      -2.640 -19.296 -28.529  1.00 52.13           C  
ATOM     85  ND2 ASN A 128      -2.009 -20.408 -28.066  1.00 52.13           N  
ATOM     86  OD1 ASN A 128      -3.447 -18.662 -27.851  1.00 52.13           O  
ATOM     87  N   PRO A 129      -2.768 -17.094 -32.546  1.00 75.01           N  
ATOM     88  CA  PRO A 129      -2.197 -16.564 -33.763  1.00 75.01           C  
ATOM     89  C   PRO A 129      -2.267 -15.073 -33.937  1.00 75.01           C  
ATOM     90  O   PRO A 129      -1.739 -14.583 -34.935  1.00 75.01           O  
ATOM     91  CB  PRO A 129      -2.848 -17.335 -34.908  1.00 75.01           C  
ATOM     92  CG  PRO A 129      -3.169 -18.701 -34.284  1.00 75.01           C  
ATOM     93  CD  PRO A 129      -3.393 -18.389 -32.797  1.00 75.01           C  
ATOM     94  N   SER A 130      -2.912 -14.324 -33.023  1.00 81.42           N  
ATOM     95  CA  SER A 130      -3.037 -12.903 -33.203  1.00 81.42           C  
ATOM     96  C   SER A 130      -1.668 -12.317 -33.395  1.00 81.42           C  
ATOM     97  O   SER A 130      -0.691 -12.777 -32.803  1.00 81.42           O  
ATOM     98  CB  SER A 130      -3.693 -12.195 -32.002  1.00 81.42           C  
ATOM     99  OG  SER A 130      -5.016 -12.674 -31.812  1.00 81.42           O  
ATOM    100  N   ASN A 131      -1.573 -11.292 -34.273  1.00 40.00           N  
ATOM    101  CA  ASN A 131      -0.328 -10.636 -34.566  1.00 40.00           C  
ATOM    102  C   ASN A 131      -0.537  -9.180 -34.299  1.00 40.00           C  
ATOM    103  O   ASN A 131      -1.606  -8.635 -34.567  1.00 40.00           O  
ATOM    104  CB  ASN A 131       0.092 -10.755 -36.043  1.00 40.00           C  
ATOM    105  CG  ASN A 131       0.382 -12.219 -36.339  1.00 40.00           C  
ATOM    106  ND2 ASN A 131       0.519 -12.557 -37.651  1.00 40.00           N  
ATOM    107  OD1 ASN A 131       0.491 -13.039 -35.429  1.00 40.00           O  
ATOM    108  N   TRP A 132       0.491  -8.504 -33.754  1.00114.31           N  
ATOM    109  CA  TRP A 132       0.332  -7.123 -33.414  1.00114.31           C  
ATOM    110  C   TRP A 132       0.592  -6.302 -34.636  1.00114.31           C  
ATOM    111  O   TRP A 132       1.577  -6.514 -35.337  1.00114.31           O  
ATOM    112  CB  TRP A 132       1.360  -6.652 -32.373  1.00114.31           C  
ATOM    113  CG  TRP A 132       1.360  -7.440 -31.085  1.00114.31           C  
ATOM    114  CD1 TRP A 132       0.651  -7.252 -29.935  1.00114.31           C  
ATOM    115  CD2 TRP A 132       2.198  -8.585 -30.865  1.00114.31           C  
ATOM    116  CE2 TRP A 132       1.952  -9.034 -29.568  1.00114.31           C  
ATOM    117  CE3 TRP A 132       3.105  -9.207 -31.676  1.00114.31           C  
ATOM    118  NE1 TRP A 132       1.000  -8.208 -29.010  1.00114.31           N  
ATOM    119  CZ2 TRP A 132       2.612 -10.117 -29.060  1.00114.31           C  
ATOM    120  CZ3 TRP A 132       3.765 -10.302 -31.163  1.00114.31           C  
ATOM    121  CH2 TRP A 132       3.523 -10.746 -29.879  1.00114.31           C  
ATOM    122  N   CYS A 133      -0.298  -5.330 -34.898  1.00 89.90           N  
ATOM    123  CA  CYS A 133      -0.132  -4.326 -35.916  1.00 89.90           C  
ATOM    124  C   CYS A 133       0.093  -4.877 -37.290  1.00 89.90           C  
ATOM    125  O   CYS A 133       0.943  -4.368 -38.024  1.00 89.90           O  
ATOM    126  CB  CYS A 133       1.020  -3.380 -35.561  1.00 89.90           C  
ATOM    127  SG  CYS A 133       0.688  -2.638 -33.943  1.00 89.90           S  
ATOM    128  N   ASP A 134      -0.682  -5.907 -37.692  1.00103.79           N  
ATOM    129  CA  ASP A 134      -0.538  -6.444 -39.016  1.00103.79           C  
ATOM    130  C   ASP A 134      -1.726  -6.033 -39.841  1.00103.79           C  
ATOM    131  O   ASP A 134      -1.870  -6.462 -40.984  1.00103.79           O  
ATOM    132  CB  ASP A 134      -0.435  -7.979 -39.046  1.00103.79           C  
ATOM    133  CG  ASP A 134      -1.715  -8.598 -38.506  1.00103.79           C  
ATOM    134  OD1 ASP A 134      -2.568  -7.858 -37.947  1.00103.79           O  
ATOM    135  OD2 ASP A 134      -1.843  -9.842 -38.646  1.00103.79           O1-
ATOM    136  N   GLY A 135      -2.618  -5.189 -39.281  1.00 61.51           N  
ATOM    137  CA  GLY A 135      -3.699  -4.631 -40.042  1.00 61.51           C  
ATOM    138  C   GLY A 135      -4.869  -5.546 -40.155  1.00 61.51           C  
ATOM    139  O   GLY A 135      -5.837  -5.196 -40.829  1.00 61.51           O  
ATOM    140  N   VAL A 136      -4.803  -6.741 -39.542  1.00121.29           N  
ATOM    141  CA  VAL A 136      -5.941  -7.616 -39.507  1.00121.29           C  
ATOM    142  C   VAL A 136      -6.290  -7.745 -38.058  1.00121.29           C  
ATOM    143  O   VAL A 136      -5.456  -8.131 -37.240  1.00121.29           O  
ATOM    144  CB  VAL A 136      -5.683  -8.989 -40.066  1.00121.29           C  
ATOM    145  CG1 VAL A 136      -4.492  -9.619 -39.328  1.00121.29           C  
ATOM    146  CG2 VAL A 136      -6.974  -9.820 -39.952  1.00121.29           C  
ATOM    147  N   SER A 137      -7.545  -7.420 -37.694  1.00 96.22           N  
ATOM    148  CA  SER A 137      -7.868  -7.479 -36.298  1.00 96.22           C  
ATOM    149  C   SER A 137      -8.194  -8.898 -35.950  1.00 96.22           C  
ATOM    150  O   SER A 137      -9.232  -9.431 -36.340  1.00 96.22           O  
ATOM    151  CB  SER A 137      -9.084  -6.619 -35.912  1.00 96.22           C  
ATOM    152  OG  SER A 137      -9.329  -6.734 -34.518  1.00 96.22           O  
ATOM    153  N   HIS A 138      -7.250  -9.556 -35.244  1.00 96.93           N  
ATOM    154  CA  HIS A 138      -7.368 -10.913 -34.785  1.00 96.93           C  
ATOM    155  C   HIS A 138      -8.249 -11.030 -33.578  1.00 96.93           C  
ATOM    156  O   HIS A 138      -8.985 -12.005 -33.431  1.00 96.93           O  
ATOM    157  CB  HIS A 138      -6.015 -11.539 -34.411  1.00 96.93           C  
ATOM    158  CG  HIS A 138      -5.121 -11.774 -35.593  1.00 96.93           C  
ATOM    159  CD2 HIS A 138      -5.063 -12.834 -36.446  1.00 96.93           C  
ATOM    160  ND1 HIS A 138      -4.158 -10.891 -36.021  1.00 96.93           N  
ATOM    161  CE1 HIS A 138      -3.565 -11.457 -37.103  1.00 96.93           C  
ATOM    162  NE2 HIS A 138      -4.080 -12.635 -37.399  1.00 96.93           N  
ATOM    163  N   CYS A 139      -8.191 -10.036 -32.676  1.00125.50           N  
ATOM    164  CA  CYS A 139      -8.799 -10.149 -31.381  1.00125.50           C  
ATOM    165  C   CYS A 139     -10.147  -9.485 -31.376  1.00125.50           C  
ATOM    166  O   CYS A 139     -10.356  -8.486 -32.059  1.00125.50           O  
ATOM    167  CB  CYS A 139      -7.872  -9.448 -30.374  1.00125.50           C  
ATOM    168  SG  CYS A 139      -8.150  -9.856 -28.642  1.00125.50           S  
ATOM    169  N   PRO A 140     -11.103 -10.034 -30.667  1.00244.87           N  
ATOM    170  CA  PRO A 140     -12.319  -9.290 -30.515  1.00244.87           C  
ATOM    171  C   PRO A 140     -11.913  -8.175 -29.618  1.00244.87           C  
ATOM    172  O   PRO A 140     -11.141  -8.424 -28.705  1.00244.87           O  
ATOM    173  CB  PRO A 140     -13.347 -10.273 -29.968  1.00244.87           C  
ATOM    174  CG  PRO A 140     -12.891 -11.612 -30.579  1.00244.87           C  
ATOM    175  CD  PRO A 140     -11.368 -11.461 -30.759  1.00244.87           C  
ATOM    176  N   GLY A 141     -12.384  -6.942 -29.833  1.00226.79           N  
ATOM    177  CA  GLY A 141     -11.924  -5.869 -29.003  1.00226.79           C  
ATOM    178  C   GLY A 141     -10.888  -5.093 -29.770  1.00226.79           C  
ATOM    179  O   GLY A 141     -10.676  -3.913 -29.502  1.00226.79           O  
ATOM    180  N   GLY A 142     -10.190  -5.748 -30.723  1.00 76.29           N  
ATOM    181  CA  GLY A 142      -9.288  -5.096 -31.641  1.00 76.29           C  
ATOM    182  C   GLY A 142      -8.009  -4.619 -31.002  1.00 76.29           C  
ATOM    183  O   GLY A 142      -7.275  -3.850 -31.616  1.00 76.29           O  
ATOM    184  N   GLU A 143      -7.655  -5.117 -29.805  1.00108.23           N  
ATOM    185  CA  GLU A 143      -6.530  -4.629 -29.048  1.00108.23           C  
ATOM    186  C   GLU A 143      -5.247  -4.774 -29.813  1.00108.23           C  
ATOM    187  O   GLU A 143      -4.339  -3.965 -29.644  1.00108.23           O  
ATOM    188  CB  GLU A 143      -6.338  -5.377 -27.715  1.00108.23           C  
ATOM    189  CG  GLU A 143      -6.023  -6.867 -27.882  1.00108.23           C  
ATOM    190  CD  GLU A 143      -5.762  -7.448 -26.498  1.00108.23           C  
ATOM    191  OE1 GLU A 143      -4.771  -7.017 -25.851  1.00108.23           O  
ATOM    192  OE2 GLU A 143      -6.554  -8.328 -26.067  1.00108.23           O1-
ATOM    193  N   ASP A 144      -5.122  -5.821 -30.645  1.00 96.11           N  
ATOM    194  CA  ASP A 144      -3.932  -6.133 -31.392  1.00 96.11           C  
ATOM    195  C   ASP A 144      -3.596  -5.073 -32.415  1.00 96.11           C  
ATOM    196  O   ASP A 144      -2.434  -4.939 -32.796  1.00 96.11           O  
ATOM    197  CB  ASP A 144      -4.005  -7.519 -32.071  1.00 96.11           C  
ATOM    198  CG  ASP A 144      -5.209  -7.612 -33.000  1.00 96.11           C  
ATOM    199  OD1 ASP A 144      -6.223  -6.905 -32.757  1.00 96.11           O  
ATOM    200  OD2 ASP A 144      -5.135  -8.418 -33.964  1.00 96.11           O1-
ATOM    201  N   GLU A 145      -4.611  -4.380 -32.966  1.00148.71           N  
ATOM    202  CA  GLU A 145      -4.505  -3.320 -33.941  1.00148.71           C  
ATOM    203  C   GLU A 145      -4.195  -1.957 -33.354  1.00148.71           C  
ATOM    204  O   GLU A 145      -3.866  -1.032 -34.100  1.00148.71           O  
ATOM    205  CB  GLU A 145      -5.768  -3.199 -34.808  1.00148.71           C  
ATOM    206  CG  GLU A 145      -5.986  -4.440 -35.674  1.00148.71           C  
ATOM    207  CD  GLU A 145      -4.715  -4.647 -36.487  1.00148.71           C  
ATOM    208  OE1 GLU A 145      -4.332  -3.703 -37.228  1.00148.71           O  
ATOM    209  OE2 GLU A 145      -4.103  -5.741 -36.366  1.00148.71           O1-
ATOM    210  N   ASN A 146      -4.400  -1.753 -32.033  1.00 78.69           N  
ATOM    211  CA  ASN A 146      -4.265  -0.452 -31.416  1.00 78.69           C  
ATOM    212  C   ASN A 146      -2.856  -0.187 -30.947  1.00 78.69           C  
ATOM    213  O   ASN A 146      -2.126  -1.104 -30.577  1.00 78.69           O  
ATOM    214  CB  ASN A 146      -5.142  -0.289 -30.161  1.00 78.69           C  
ATOM    215  CG  ASN A 146      -6.612  -0.311 -30.550  1.00 78.69           C  
ATOM    216  ND2 ASN A 146      -7.294  -1.456 -30.280  1.00 78.69           N  
ATOM    217  OD1 ASN A 146      -7.145   0.665 -31.071  1.00 78.69           O  
ATOM    218  N   ARG A 147      -2.469   1.112 -30.890  1.00153.23           N  
ATOM    219  CA  ARG A 147      -1.178   1.528 -30.393  1.00153.23           C  
ATOM    220  C   ARG A 147      -0.078   1.202 -31.373  1.00153.23           C  
ATOM    221  O   ARG A 147       1.096   1.127 -31.013  1.00153.23           O  
ATOM    222  CB  ARG A 147      -0.875   0.815 -29.058  1.00153.23           C  
ATOM    223  CG  ARG A 147       0.433   1.197 -28.364  1.00153.23           C  
ATOM    224  CD  ARG A 147       0.865   0.187 -27.298  1.00153.23           C  
ATOM    225  NE  ARG A 147       1.144  -1.106 -27.989  1.00153.23           N  
ATOM    226  CZ  ARG A 147       0.443  -2.227 -27.650  1.00153.23           C  
ATOM    227  NH1 ARG A 147      -0.477  -2.176 -26.644  1.00153.23           N1+
ATOM    228  NH2 ARG A 147       0.656  -3.401 -28.315  1.00153.23           N  
ATOM    229  N   CYS A 148      -0.440   1.001 -32.650  1.00 89.24           N  
ATOM    230  CA  CYS A 148       0.448   0.649 -33.724  1.00 89.24           C  
ATOM    231  C   CYS A 148       1.278   1.797 -34.236  1.00 89.24           C  
ATOM    232  O   CYS A 148       2.362   1.566 -34.775  1.00 89.24           O  
ATOM    233  CB  CYS A 148      -0.324  -0.003 -34.873  1.00 89.24           C  
ATOM    234  SG  CYS A 148      -1.003  -1.585 -34.312  1.00 89.24           S  
ATOM    235  N   VAL A 149       0.783   3.052 -34.136  1.00129.58           N  
ATOM    236  CA  VAL A 149       1.504   4.178 -34.675  1.00129.58           C  
ATOM    237  C   VAL A 149       1.835   5.135 -33.566  1.00129.58           C  
ATOM    238  O   VAL A 149       1.075   5.266 -32.606  1.00129.58           O  
ATOM    239  CB  VAL A 149       0.712   4.941 -35.697  1.00129.58           C  
ATOM    240  CG1 VAL A 149       1.481   6.214 -36.051  1.00129.58           C  
ATOM    241  CG2 VAL A 149       0.472   4.042 -36.915  1.00129.58           C  
ATOM    242  N   ARG A 150       3.001   5.817 -33.680  1.00143.60           N  
ATOM    243  CA  ARG A 150       3.460   6.775 -32.705  1.00143.60           C  
ATOM    244  C   ARG A 150       4.216   7.849 -33.437  1.00143.60           C  
ATOM    245  O   ARG A 150       4.500   7.713 -34.627  1.00143.60           O  
ATOM    246  CB  ARG A 150       4.458   6.202 -31.686  1.00143.60           C  
ATOM    247  CG  ARG A 150       5.725   5.662 -32.350  1.00143.60           C  
ATOM    248  CD  ARG A 150       6.931   5.541 -31.414  1.00143.60           C  
ATOM    249  NE  ARG A 150       6.664   4.465 -30.424  1.00143.60           N  
ATOM    250  CZ  ARG A 150       7.707   3.725 -29.948  1.00143.60           C  
ATOM    251  NH1 ARG A 150       8.964   3.923 -30.440  1.00143.60           N1+
ATOM    252  NH2 ARG A 150       7.490   2.786 -28.982  1.00143.60           N  
ATOM    253  N   LEU A 151       4.538   8.959 -32.729  1.00 99.50           N  
ATOM    254  CA  LEU A 151       5.296  10.069 -33.266  1.00 99.50           C  
ATOM    255  C   LEU A 151       6.555  10.171 -32.462  1.00 99.50           C  
ATOM    256  O   LEU A 151       6.511  10.144 -31.237  1.00 99.50           O  
ATOM    257  CB  LEU A 151       4.577  11.422 -33.129  1.00 99.50           C  
ATOM    258  CG  LEU A 151       3.239  11.490 -33.889  1.00 99.50           C  
ATOM    259  CD1 LEU A 151       2.222  10.499 -33.301  1.00 99.50           C  
ATOM    260  CD2 LEU A 151       2.700  12.929 -33.965  1.00 99.50           C  
ATOM    261  N   TYR A 152       7.724  10.341 -33.107  1.00173.13           N  
ATOM    262  CA  TYR A 152       8.902  10.259 -32.296  1.00173.13           C  
ATOM    263  C   TYR A 152       9.683  11.532 -32.300  1.00173.13           C  
ATOM    264  O   TYR A 152       9.798  12.228 -33.307  1.00173.13           O  
ATOM    265  CB  TYR A 152       9.857   9.145 -32.758  1.00173.13           C  
ATOM    266  CG  TYR A 152      10.914   8.954 -31.727  1.00173.13           C  
ATOM    267  CD1 TYR A 152      10.664   8.172 -30.623  1.00173.13           C  
ATOM    268  CD2 TYR A 152      12.152   9.538 -31.861  1.00173.13           C  
ATOM    269  CE1 TYR A 152      11.628   7.979 -29.662  1.00173.13           C  
ATOM    270  CE2 TYR A 152      13.120   9.349 -30.903  1.00173.13           C  
ATOM    271  CZ  TYR A 152      12.860   8.569 -29.802  1.00173.13           C  
ATOM    272  OH  TYR A 152      13.853   8.374 -28.818  1.00173.13           O  
ATOM    273  N   GLY A 153      10.166  11.880 -31.091  1.00203.64           N  
ATOM    274  CA  GLY A 153      11.153  12.882 -30.819  1.00203.64           C  
ATOM    275  C   GLY A 153      10.848  14.231 -31.344  1.00203.64           C  
ATOM    276  O   GLY A 153       9.733  14.741 -31.327  1.00203.64           O  
ATOM    277  N   PRO A 154      11.922  14.841 -31.742  1.00206.61           N  
ATOM    278  CA  PRO A 154      11.836  16.176 -32.231  1.00206.61           C  
ATOM    279  C   PRO A 154      11.153  16.398 -33.530  1.00206.61           C  
ATOM    280  O   PRO A 154      10.440  17.393 -33.650  1.00206.61           O  
ATOM    281  CB  PRO A 154      13.259  16.745 -32.178  1.00206.61           C  
ATOM    282  CG  PRO A 154      14.158  15.535 -31.860  1.00206.61           C  
ATOM    283  CD  PRO A 154      13.213  14.567 -31.138  1.00206.61           C  
ATOM    284  N   ASN A 155      11.391  15.494 -34.494  1.00144.99           N  
ATOM    285  CA  ASN A 155      10.940  15.538 -35.852  1.00144.99           C  
ATOM    286  C   ASN A 155       9.493  15.182 -35.992  1.00144.99           C  
ATOM    287  O   ASN A 155       8.864  15.546 -36.985  1.00144.99           O  
ATOM    288  CB  ASN A 155      11.743  14.585 -36.754  1.00144.99           C  
ATOM    289  CG  ASN A 155      11.360  14.850 -38.201  1.00144.99           C  
ATOM    290  ND2 ASN A 155      11.238  16.153 -38.567  1.00144.99           N  
ATOM    291  OD1 ASN A 155      11.183  13.921 -38.989  1.00144.99           O  
ATOM    292  N   PHE A 156       8.927  14.450 -35.014  1.00230.58           N  
ATOM    293  CA  PHE A 156       7.589  13.948 -35.140  1.00230.58           C  
ATOM    294  C   PHE A 156       7.600  12.920 -36.233  1.00230.58           C  
ATOM    295  O   PHE A 156       6.591  12.717 -36.906  1.00230.58           O  
ATOM    296  CB  PHE A 156       6.569  15.017 -35.590  1.00230.58           C  
ATOM    297  CG  PHE A 156       6.426  16.068 -34.545  1.00230.58           C  
ATOM    298  CD1 PHE A 156       7.354  17.078 -34.432  1.00230.58           C  
ATOM    299  CD2 PHE A 156       5.361  16.039 -33.677  1.00230.58           C  
ATOM    300  CE1 PHE A 156       7.219  18.045 -33.464  1.00230.58           C  
ATOM    301  CE2 PHE A 156       5.220  17.004 -32.708  1.00230.58           C  
ATOM    302  CZ  PHE A 156       6.150  18.010 -32.600  1.00230.58           C  
ATOM    303  N   ILE A 157       8.748  12.236 -36.436  1.00139.10           N  
ATOM    304  CA  ILE A 157       8.841  11.219 -37.448  1.00139.10           C  
ATOM    305  C   ILE A 157       7.811  10.184 -37.147  1.00139.10           C  
ATOM    306  O   ILE A 157       7.706   9.703 -36.018  1.00139.10           O  
ATOM    307  CB  ILE A 157      10.181  10.535 -37.503  1.00139.10           C  
ATOM    308  CG1 ILE A 157      10.245   9.563 -38.693  1.00139.10           C  
ATOM    309  CG2 ILE A 157      10.442   9.866 -36.143  1.00139.10           C  
ATOM    310  CD1 ILE A 157      11.653   9.033 -38.964  1.00139.10           C  
ATOM    311  N   LEU A 158       6.997   9.832 -38.163  1.00 77.08           N  
ATOM    312  CA  LEU A 158       5.990   8.848 -37.921  1.00 77.08           C  
ATOM    313  C   LEU A 158       6.675   7.523 -37.823  1.00 77.08           C  
ATOM    314  O   LEU A 158       7.623   7.253 -38.562  1.00 77.08           O  
ATOM    315  CB  LEU A 158       4.908   8.776 -38.999  1.00 77.08           C  
ATOM    316  CG  LEU A 158       3.761   7.856 -38.565  1.00 77.08           C  
ATOM    317  CD1 LEU A 158       3.030   8.404 -37.328  1.00 77.08           C  
ATOM    318  CD2 LEU A 158       2.820   7.590 -39.732  1.00 77.08           C  
ATOM    319  N   GLN A 159       6.222   6.674 -36.874  1.00101.46           N  
ATOM    320  CA  GLN A 159       6.797   5.368 -36.683  1.00101.46           C  
ATOM    321  C   GLN A 159       5.683   4.364 -36.560  1.00101.46           C  
ATOM    322  O   GLN A 159       4.703   4.595 -35.851  1.00101.46           O  
ATOM    323  CB  GLN A 159       7.615   5.265 -35.381  1.00101.46           C  
ATOM    324  CG  GLN A 159       8.799   6.234 -35.309  1.00101.46           C  
ATOM    325  CD  GLN A 159       9.947   5.663 -36.129  1.00101.46           C  
ATOM    326  NE2 GLN A 159       9.944   4.316 -36.315  1.00101.46           N  
ATOM    327  OE1 GLN A 159      10.828   6.392 -36.583  1.00101.46           O  
ATOM    328  N   VAL A 160       5.820   3.211 -37.253  1.00107.53           N  
ATOM    329  CA  VAL A 160       4.850   2.144 -37.187  1.00107.53           C  
ATOM    330  C   VAL A 160       5.590   0.938 -36.677  1.00107.53           C  
ATOM    331  O   VAL A 160       6.776   0.778 -36.955  1.00107.53           O  
ATOM    332  CB  VAL A 160       4.263   1.782 -38.518  1.00107.53           C  
ATOM    333  CG1 VAL A 160       5.402   1.323 -39.442  1.00107.53           C  
ATOM    334  CG2 VAL A 160       3.182   0.710 -38.294  1.00107.53           C  
ATOM    335  N   TYR A 161       4.898   0.059 -35.920  1.00 78.68           N  
ATOM    336  CA  TYR A 161       5.495  -1.075 -35.258  1.00 78.68           C  
ATOM    337  C   TYR A 161       5.447  -2.287 -36.144  1.00 78.68           C  
ATOM    338  O   TYR A 161       4.418  -2.579 -36.752  1.00 78.68           O  
ATOM    339  CB  TYR A 161       4.773  -1.395 -33.935  1.00 78.68           C  
ATOM    340  CG  TYR A 161       5.409  -2.554 -33.253  1.00 78.68           C  
ATOM    341  CD1 TYR A 161       6.623  -2.409 -32.621  1.00 78.68           C  
ATOM    342  CD2 TYR A 161       4.778  -3.776 -33.213  1.00 78.68           C  
ATOM    343  CE1 TYR A 161       7.211  -3.472 -31.978  1.00 78.68           C  
ATOM    344  CE2 TYR A 161       5.361  -4.843 -32.571  1.00 78.68           C  
ATOM    345  CZ  TYR A 161       6.580  -4.693 -31.951  1.00 78.68           C  
ATOM    346  OH  TYR A 161       7.180  -5.786 -31.291  1.00 78.68           O  
ATOM    347  N   SER A 162       6.585  -3.027 -36.231  1.00 58.40           N  
ATOM    348  CA  SER A 162       6.675  -4.202 -37.060  1.00 58.40           C  
ATOM    349  C   SER A 162       6.512  -5.421 -36.205  1.00 58.40           C  
ATOM    350  O   SER A 162       7.261  -5.651 -35.260  1.00 58.40           O  
ATOM    351  CB  SER A 162       8.018  -4.328 -37.799  1.00 58.40           C  
ATOM    352  OG  SER A 162       8.034  -5.502 -38.599  1.00 58.40           O  
ATOM    353  N   SER A 163       5.514  -6.248 -36.579  1.00 97.73           N  
ATOM    354  CA  SER A 163       5.092  -7.434 -35.886  1.00 97.73           C  
ATOM    355  C   SER A 163       6.230  -8.399 -35.780  1.00 97.73           C  
ATOM    356  O   SER A 163       6.576  -8.843 -34.686  1.00 97.73           O  
ATOM    357  CB  SER A 163       4.044  -8.216 -36.696  1.00 97.73           C  
ATOM    358  OG  SER A 163       3.077  -7.338 -37.249  1.00 97.73           O  
ATOM    359  N   GLN A 164       6.782  -8.802 -36.943  1.00 95.30           N  
ATOM    360  CA  GLN A 164       7.835  -9.778 -36.975  1.00 95.30           C  
ATOM    361  C   GLN A 164       9.128  -9.219 -36.458  1.00 95.30           C  
ATOM    362  O   GLN A 164       9.793  -9.835 -35.627  1.00 95.30           O  
ATOM    363  CB  GLN A 164       8.133 -10.318 -38.389  1.00 95.30           C  
ATOM    364  CG  GLN A 164       8.713  -9.271 -39.346  1.00 95.30           C  
ATOM    365  CD  GLN A 164       9.278  -9.987 -40.567  1.00 95.30           C  
ATOM    366  NE2 GLN A 164      10.131  -9.269 -41.348  1.00 95.30           N  
ATOM    367  OE1 GLN A 164       8.978 -11.154 -40.818  1.00 95.30           O  
ATOM    368  N   ARG A 165       9.507  -8.019 -36.940  1.00208.04           N  
ATOM    369  CA  ARG A 165      10.774  -7.427 -36.614  1.00208.04           C  
ATOM    370  C   ARG A 165      10.764  -7.041 -35.170  1.00208.04           C  
ATOM    371  O   ARG A 165      11.801  -7.026 -34.509  1.00208.04           O  
ATOM    372  CB  ARG A 165      11.100  -6.172 -37.443  1.00208.04           C  
ATOM    373  CG  ARG A 165      12.607  -5.935 -37.605  1.00208.04           C  
ATOM    374  CD  ARG A 165      13.373  -5.685 -36.304  1.00208.04           C  
ATOM    375  NE  ARG A 165      14.827  -5.770 -36.621  1.00208.04           N  
ATOM    376  CZ  ARG A 165      15.510  -4.664 -37.041  1.00208.04           C  
ATOM    377  NH1 ARG A 165      14.873  -3.463 -37.149  1.00208.04           N1+
ATOM    378  NH2 ARG A 165      16.837  -4.762 -37.347  1.00208.04           N  
ATOM    379  N   LYS A 166       9.578  -6.711 -34.636  1.00 73.08           N  
ATOM    380  CA  LYS A 166       9.478  -6.278 -33.275  1.00 73.08           C  
ATOM    381  C   LYS A 166      10.252  -5.005 -33.109  1.00 73.08           C  
ATOM    382  O   LYS A 166      10.930  -4.814 -32.101  1.00 73.08           O  
ATOM    383  CB  LYS A 166      10.004  -7.309 -32.258  1.00 73.08           C  
ATOM    384  CG  LYS A 166       9.117  -8.551 -32.117  1.00 73.08           C  
ATOM    385  CD  LYS A 166       9.773  -9.686 -31.324  1.00 73.08           C  
ATOM    386  CE  LYS A 166       8.847 -10.877 -31.057  1.00 73.08           C  
ATOM    387  NZ  LYS A 166       8.809 -11.772 -32.235  1.00 73.08           N1+
ATOM    388  N   SER A 167      10.167  -4.097 -34.108  1.00 74.44           N  
ATOM    389  CA  SER A 167      10.825  -2.823 -34.015  1.00 74.44           C  
ATOM    390  C   SER A 167       9.920  -1.778 -34.602  1.00 74.44           C  
ATOM    391  O   SER A 167       9.009  -2.090 -35.368  1.00 74.44           O  
ATOM    392  CB  SER A 167      12.159  -2.763 -34.779  1.00 74.44           C  
ATOM    393  OG  SER A 167      11.930  -2.942 -36.166  1.00 74.44           O  
ATOM    394  N   TRP A 168      10.145  -0.497 -34.233  1.00 77.82           N  
ATOM    395  CA  TRP A 168       9.358   0.584 -34.759  1.00 77.82           C  
ATOM    396  C   TRP A 168      10.123   1.135 -35.922  1.00 77.82           C  
ATOM    397  O   TRP A 168      11.297   1.480 -35.797  1.00 77.82           O  
ATOM    398  CB  TRP A 168       9.119   1.721 -33.750  1.00 77.82           C  
ATOM    399  CG  TRP A 168       8.194   1.320 -32.627  1.00 77.82           C  
ATOM    400  CD1 TRP A 168       8.464   0.604 -31.496  1.00 77.82           C  
ATOM    401  CD2 TRP A 168       6.797   1.641 -32.583  1.00 77.82           C  
ATOM    402  CE2 TRP A 168       6.283   1.083 -31.412  1.00 77.82           C  
ATOM    403  CE3 TRP A 168       6.006   2.343 -33.448  1.00 77.82           C  
ATOM    404  NE1 TRP A 168       7.317   0.446 -30.758  1.00 77.82           N  
ATOM    405  CZ2 TRP A 168       4.964   1.219 -31.087  1.00 77.82           C  
ATOM    406  CZ3 TRP A 168       4.677   2.479 -33.116  1.00 77.82           C  
ATOM    407  CH2 TRP A 168       4.168   1.927 -31.960  1.00 77.82           C  
ATOM    408  N   HIS A 169       9.469   1.221 -37.100  1.00 89.24           N  
ATOM    409  CA  HIS A 169      10.156   1.678 -38.280  1.00 89.24           C  
ATOM    410  C   HIS A 169       9.516   2.936 -38.795  1.00 89.24           C  
ATOM    411  O   HIS A 169       8.324   3.175 -38.616  1.00 89.24           O  
ATOM    412  CB  HIS A 169      10.124   0.678 -39.454  1.00 89.24           C  
ATOM    413  CG  HIS A 169      10.957  -0.556 -39.256  1.00 89.24           C  
ATOM    414  CD2 HIS A 169      11.998  -0.796 -38.413  1.00 89.24           C  
ATOM    415  ND1 HIS A 169      10.789  -1.713 -39.984  1.00 89.24           N  
ATOM    416  CE1 HIS A 169      11.730  -2.590 -39.552  1.00 89.24           C  
ATOM    417  NE2 HIS A 169      12.488  -2.077 -38.603  1.00 89.24           N  
ATOM    418  N   PRO A 170      10.330   3.750 -39.428  1.00180.23           N  
ATOM    419  CA  PRO A 170       9.877   4.973 -40.048  1.00180.23           C  
ATOM    420  C   PRO A 170       9.232   4.614 -41.348  1.00180.23           C  
ATOM    421  O   PRO A 170       9.206   3.429 -41.673  1.00180.23           O  
ATOM    422  CB  PRO A 170      11.122   5.840 -40.239  1.00180.23           C  
ATOM    423  CG  PRO A 170      12.098   5.328 -39.169  1.00180.23           C  
ATOM    424  CD  PRO A 170      11.713   3.853 -38.985  1.00180.23           C  
ATOM    425  N   VAL A 171       8.678   5.602 -42.088  1.00124.68           N  
ATOM    426  CA  VAL A 171       8.047   5.303 -43.346  1.00124.68           C  
ATOM    427  C   VAL A 171       8.709   6.122 -44.404  1.00124.68           C  
ATOM    428  O   VAL A 171       8.933   7.319 -44.222  1.00124.68           O  
ATOM    429  CB  VAL A 171       6.588   5.639 -43.359  1.00124.68           C  
ATOM    430  CG1 VAL A 171       5.927   4.793 -42.269  1.00124.68           C  
ATOM    431  CG2 VAL A 171       6.408   7.155 -43.161  1.00124.68           C  
ATOM    432  N   CYS A 172       9.034   5.494 -45.557  1.00137.91           N  
ATOM    433  CA  CYS A 172       9.715   6.271 -46.549  1.00137.91           C  
ATOM    434  C   CYS A 172       8.730   7.171 -47.226  1.00137.91           C  
ATOM    435  O   CYS A 172       7.547   6.863 -47.353  1.00137.91           O  
ATOM    436  CB  CYS A 172      10.608   5.510 -47.550  1.00137.91           C  
ATOM    437  SG  CYS A 172       9.830   4.852 -49.042  1.00137.91           S  
ATOM    438  N   GLN A 173       9.223   8.359 -47.609  1.00162.20           N  
ATOM    439  CA  GLN A 173       8.528   9.467 -48.202  1.00162.20           C  
ATOM    440  C   GLN A 173       8.109   9.209 -49.622  1.00162.20           C  
ATOM    441  O   GLN A 173       7.167   9.834 -50.108  1.00162.20           O  
ATOM    442  CB  GLN A 173       9.396  10.736 -48.227  1.00162.20           C  
ATOM    443  CG  GLN A 173       8.672  11.974 -48.760  1.00162.20           C  
ATOM    444  CD  GLN A 173       7.828  12.537 -47.626  1.00162.20           C  
ATOM    445  NE2 GLN A 173       8.346  12.426 -46.373  1.00162.20           N  
ATOM    446  OE1 GLN A 173       6.738  13.062 -47.845  1.00162.20           O  
ATOM    447  N   ASP A 174       8.798   8.295 -50.328  1.00156.17           N  
ATOM    448  CA  ASP A 174       8.699   8.221 -51.764  1.00156.17           C  
ATOM    449  C   ASP A 174       7.296   8.136 -52.313  1.00156.17           C  
ATOM    450  O   ASP A 174       6.929   8.945 -53.165  1.00156.17           O  
ATOM    451  CB  ASP A 174       9.488   7.038 -52.351  1.00156.17           C  
ATOM    452  CG  ASP A 174      10.966   7.399 -52.302  1.00156.17           C  
ATOM    453  OD1 ASP A 174      11.276   8.618 -52.228  1.00156.17           O  
ATOM    454  OD2 ASP A 174      11.805   6.460 -52.341  1.00156.17           O1-
ATOM    455  N   ASP A 175       6.490   7.150 -51.886  1.00102.27           N  
ATOM    456  CA  ASP A 175       5.163   6.910 -52.395  1.00102.27           C  
ATOM    457  C   ASP A 175       4.097   7.786 -51.803  1.00102.27           C  
ATOM    458  O   ASP A 175       2.993   7.842 -52.338  1.00102.27           O  
ATOM    459  CB  ASP A 175       4.711   5.451 -52.227  1.00102.27           C  
ATOM    460  CG  ASP A 175       5.509   4.630 -53.228  1.00102.27           C  
ATOM    461  OD1 ASP A 175       6.701   4.966 -53.458  1.00102.27           O  
ATOM    462  OD2 ASP A 175       4.935   3.651 -53.776  1.00102.27           O1-
ATOM    463  N   TRP A 176       4.381   8.448 -50.671  1.00143.04           N  
ATOM    464  CA  TRP A 176       3.397   9.097 -49.844  1.00143.04           C  
ATOM    465  C   TRP A 176       2.575  10.141 -50.545  1.00143.04           C  
ATOM    466  O   TRP A 176       3.063  10.928 -51.355  1.00143.04           O  
ATOM    467  CB  TRP A 176       4.044   9.688 -48.580  1.00143.04           C  
ATOM    468  CG  TRP A 176       3.077   9.995 -47.471  1.00143.04           C  
ATOM    469  CD1 TRP A 176       2.643  11.178 -46.948  1.00143.04           C  
ATOM    470  CD2 TRP A 176       2.379   8.955 -46.772  1.00143.04           C  
ATOM    471  CE2 TRP A 176       1.556   9.569 -45.836  1.00143.04           C  
ATOM    472  CE3 TRP A 176       2.434   7.598 -46.895  1.00143.04           C  
ATOM    473  NE1 TRP A 176       1.735  10.935 -45.942  1.00143.04           N  
ATOM    474  CZ2 TRP A 176       0.769   8.822 -45.007  1.00143.04           C  
ATOM    475  CZ3 TRP A 176       1.621   6.841 -46.082  1.00143.04           C  
ATOM    476  CH2 TRP A 176       0.800   7.447 -45.161  1.00143.04           C  
ATOM    477  N   ASN A 177       1.255  10.126 -50.233  1.00 69.34           N  
ATOM    478  CA  ASN A 177       0.305  11.098 -50.701  1.00 69.34           C  
ATOM    479  C   ASN A 177      -0.201  11.764 -49.455  1.00 69.34           C  
ATOM    480  O   ASN A 177      -0.169  11.177 -48.375  1.00 69.34           O  
ATOM    481  CB  ASN A 177      -0.895  10.490 -51.454  1.00 69.34           C  
ATOM    482  CG  ASN A 177      -1.674  11.564 -52.208  1.00 69.34           C  
ATOM    483  ND2 ASN A 177      -1.753  11.412 -53.557  1.00 69.34           N  
ATOM    484  OD1 ASN A 177      -2.205  12.507 -51.622  1.00 69.34           O  
ATOM    485  N   GLU A 178      -0.660  13.023 -49.577  1.00 86.92           N  
ATOM    486  CA  GLU A 178      -1.097  13.825 -48.466  1.00 86.92           C  
ATOM    487  C   GLU A 178      -2.317  13.231 -47.826  1.00 86.92           C  
ATOM    488  O   GLU A 178      -2.489  13.318 -46.611  1.00 86.92           O  
ATOM    489  CB  GLU A 178      -1.429  15.264 -48.890  1.00 86.92           C  
ATOM    490  CG  GLU A 178      -1.701  16.212 -47.722  1.00 86.92           C  
ATOM    491  CD  GLU A 178      -1.732  17.622 -48.294  1.00 86.92           C  
ATOM    492  OE1 GLU A 178      -2.827  18.056 -48.741  1.00 86.92           O  
ATOM    493  OE2 GLU A 178      -0.658  18.281 -48.301  1.00 86.92           O1-
ATOM    494  N   ASN A 179      -3.195  12.601 -48.630  1.00117.52           N  
ATOM    495  CA  ASN A 179      -4.441  12.068 -48.149  1.00117.52           C  
ATOM    496  C   ASN A 179      -4.166  11.035 -47.104  1.00117.52           C  
ATOM    497  O   ASN A 179      -4.949  10.863 -46.171  1.00117.52           O  
ATOM    498  CB  ASN A 179      -5.258  11.388 -49.264  1.00117.52           C  
ATOM    499  CG  ASN A 179      -5.649  12.440 -50.293  1.00117.52           C  
ATOM    500  ND2 ASN A 179      -5.822  13.711 -49.839  1.00117.52           N  
ATOM    501  OD1 ASN A 179      -5.798  12.138 -51.475  1.00117.52           O  
ATOM    502  N   TYR A 180      -3.049  10.304 -47.254  1.00107.29           N  
ATOM    503  CA  TYR A 180      -2.686   9.266 -46.339  1.00107.29           C  
ATOM    504  C   TYR A 180      -2.442   9.881 -44.986  1.00107.29           C  
ATOM    505  O   TYR A 180      -2.740   9.265 -43.965  1.00107.29           O  
ATOM    506  CB  TYR A 180      -1.482   8.471 -46.855  1.00107.29           C  
ATOM    507  CG  TYR A 180      -1.884   7.978 -48.207  1.00107.29           C  
ATOM    508  CD1 TYR A 180      -3.020   7.221 -48.357  1.00107.29           C  
ATOM    509  CD2 TYR A 180      -1.108   8.229 -49.313  1.00107.29           C  
ATOM    510  CE1 TYR A 180      -3.400   6.753 -49.592  1.00107.29           C  
ATOM    511  CE2 TYR A 180      -1.485   7.759 -50.550  1.00107.29           C  
ATOM    512  CZ  TYR A 180      -2.632   7.023 -50.694  1.00107.29           C  
ATOM    513  OH  TYR A 180      -3.016   6.544 -51.963  1.00107.29           O  
ATOM    514  N   GLY A 181      -1.877  11.107 -44.934  1.00 36.03           N  
ATOM    515  CA  GLY A 181      -1.651  11.774 -43.676  1.00 36.03           C  
ATOM    516  C   GLY A 181      -2.967  12.007 -42.990  1.00 36.03           C  
ATOM    517  O   GLY A 181      -3.097  11.796 -41.785  1.00 36.03           O  
ATOM    518  N   ARG A 182      -3.987  12.451 -43.744  1.00117.79           N  
ATOM    519  CA  ARG A 182      -5.275  12.733 -43.174  1.00117.79           C  
ATOM    520  C   ARG A 182      -5.824  11.460 -42.609  1.00117.79           C  
ATOM    521  O   ARG A 182      -6.362  11.435 -41.504  1.00117.79           O  
ATOM    522  CB  ARG A 182      -6.264  13.232 -44.243  1.00117.79           C  
ATOM    523  CG  ARG A 182      -5.838  14.548 -44.904  1.00117.79           C  
ATOM    524  CD  ARG A 182      -6.597  14.848 -46.199  1.00117.79           C  
ATOM    525  NE  ARG A 182      -8.040  14.995 -45.858  1.00117.79           N  
ATOM    526  CZ  ARG A 182      -8.544  16.220 -45.530  1.00117.79           C  
ATOM    527  NH1 ARG A 182      -7.733  17.317 -45.549  1.00117.79           N1+
ATOM    528  NH2 ARG A 182      -9.861  16.345 -45.195  1.00117.79           N  
ATOM    529  N   ALA A 183      -5.684  10.362 -43.375  1.00 47.31           N  
ATOM    530  CA  ALA A 183      -6.209   9.065 -43.044  1.00 47.31           C  
ATOM    531  C   ALA A 183      -5.557   8.506 -41.812  1.00 47.31           C  
ATOM    532  O   ALA A 183      -6.208   7.868 -40.987  1.00 47.31           O  
ATOM    533  CB  ALA A 183      -6.038   8.068 -44.196  1.00 47.31           C  
ATOM    534  N   ALA A 184      -4.237   8.705 -41.676  1.00 90.83           N  
ATOM    535  CA  ALA A 184      -3.462   8.220 -40.568  1.00 90.83           C  
ATOM    536  C   ALA A 184      -3.956   8.845 -39.314  1.00 90.83           C  
ATOM    537  O   ALA A 184      -4.184   8.161 -38.317  1.00 90.83           O  
ATOM    538  CB  ALA A 184      -2.094   8.855 -40.612  1.00 90.83           C  
ATOM    539  N   CYS A 185      -4.078  10.189 -39.356  1.00 54.41           N  
ATOM    540  CA  CYS A 185      -4.457  10.974 -38.222  1.00 54.41           C  
ATOM    541  C   CYS A 185      -5.863  10.650 -37.834  1.00 54.41           C  
ATOM    542  O   CYS A 185      -6.158  10.524 -36.650  1.00 54.41           O  
ATOM    543  CB  CYS A 185      -4.313  12.492 -38.436  1.00 54.41           C  
ATOM    544  SG  CYS A 185      -2.563  12.988 -38.457  1.00 54.41           S  
ATOM    545  N   ARG A 186      -6.760  10.480 -38.825  1.00101.53           N  
ATOM    546  CA  ARG A 186      -8.148  10.199 -38.572  1.00101.53           C  
ATOM    547  C   ARG A 186      -8.257   8.878 -37.877  1.00101.53           C  
ATOM    548  O   ARG A 186      -9.117   8.688 -37.020  1.00101.53           O  
ATOM    549  CB  ARG A 186      -8.991  10.116 -39.857  1.00101.53           C  
ATOM    550  CG  ARG A 186      -9.161  11.462 -40.565  1.00101.53           C  
ATOM    551  CD  ARG A 186     -10.010  11.385 -41.837  1.00101.53           C  
ATOM    552  NE  ARG A 186      -9.234  10.629 -42.859  1.00101.53           N  
ATOM    553  CZ  ARG A 186      -9.887   9.848 -43.771  1.00101.53           C  
ATOM    554  NH1 ARG A 186     -11.246   9.731 -43.718  1.00101.53           N1+
ATOM    555  NH2 ARG A 186      -9.177   9.180 -44.726  1.00101.53           N  
ATOM    556  N   ASP A 187      -7.377   7.925 -38.234  1.00 95.86           N  
ATOM    557  CA  ASP A 187      -7.397   6.595 -37.685  1.00 95.86           C  
ATOM    558  C   ASP A 187      -7.194   6.684 -36.197  1.00 95.86           C  
ATOM    559  O   ASP A 187      -7.762   5.901 -35.442  1.00 95.86           O  
ATOM    560  CB  ASP A 187      -6.272   5.722 -38.274  1.00 95.86           C  
ATOM    561  CG  ASP A 187      -6.480   4.265 -37.883  1.00 95.86           C  
ATOM    562  OD1 ASP A 187      -6.640   3.983 -36.666  1.00 95.86           O  
ATOM    563  OD2 ASP A 187      -6.462   3.408 -38.807  1.00 95.86           O1-
ATOM    564  N   MET A 188      -6.330   7.625 -35.773  1.00180.91           N  
ATOM    565  CA  MET A 188      -5.921   8.000 -34.441  1.00180.91           C  
ATOM    566  C   MET A 188      -7.004   8.792 -33.747  1.00180.91           C  
ATOM    567  O   MET A 188      -6.850   9.135 -32.579  1.00180.91           O  
ATOM    568  CB  MET A 188      -4.650   8.872 -34.468  1.00180.91           C  
ATOM    569  CG  MET A 188      -3.449   8.205 -35.152  1.00180.91           C  
ATOM    570  SD  MET A 188      -2.605   6.911 -34.194  1.00180.91           S  
ATOM    571  CE  MET A 188      -1.467   8.055 -33.361  1.00180.91           C  
ATOM    572  N   GLY A 189      -8.037   9.276 -34.467  1.00 48.61           N  
ATOM    573  CA  GLY A 189      -9.115   9.961 -33.794  1.00 48.61           C  
ATOM    574  C   GLY A 189      -8.988  11.451 -33.941  1.00 48.61           C  
ATOM    575  O   GLY A 189      -9.852  12.195 -33.479  1.00 48.61           O  
ATOM    576  N   TYR A 190      -7.909  11.930 -34.586  1.00 72.19           N  
ATOM    577  CA  TYR A 190      -7.714  13.338 -34.798  1.00 72.19           C  
ATOM    578  C   TYR A 190      -8.631  13.772 -35.899  1.00 72.19           C  
ATOM    579  O   TYR A 190      -9.029  12.970 -36.743  1.00 72.19           O  
ATOM    580  CB  TYR A 190      -6.273  13.706 -35.191  1.00 72.19           C  
ATOM    581  CG  TYR A 190      -5.400  13.431 -34.012  1.00 72.19           C  
ATOM    582  CD1 TYR A 190      -5.310  14.342 -32.986  1.00 72.19           C  
ATOM    583  CD2 TYR A 190      -4.667  12.268 -33.927  1.00 72.19           C  
ATOM    584  CE1 TYR A 190      -4.504  14.095 -31.900  1.00 72.19           C  
ATOM    585  CE2 TYR A 190      -3.858  12.017 -32.841  1.00 72.19           C  
ATOM    586  CZ  TYR A 190      -3.778  12.932 -31.822  1.00 72.19           C  
ATOM    587  OH  TYR A 190      -2.951  12.684 -30.705  1.00 72.19           O  
ATOM    588  N   LYS A 191      -9.055  15.052 -35.877  1.00108.37           N  
ATOM    589  CA  LYS A 191      -9.967  15.505 -36.885  1.00108.37           C  
ATOM    590  C   LYS A 191      -9.315  15.465 -38.236  1.00108.37           C  
ATOM    591  O   LYS A 191      -9.953  15.063 -39.208  1.00108.37           O  
ATOM    592  CB  LYS A 191     -10.551  16.903 -36.622  1.00108.37           C  
ATOM    593  CG  LYS A 191     -11.785  17.177 -37.484  1.00108.37           C  
ATOM    594  CD  LYS A 191     -12.723  18.239 -36.907  1.00108.37           C  
ATOM    595  CE  LYS A 191     -12.178  19.665 -36.963  1.00108.37           C  
ATOM    596  NZ  LYS A 191     -13.167  20.600 -36.383  1.00108.37           N1+
ATOM    597  N   ASN A 192      -8.033  15.874 -38.346  1.00 79.40           N  
ATOM    598  CA  ASN A 192      -7.372  15.857 -39.627  1.00 79.40           C  
ATOM    599  C   ASN A 192      -5.892  15.874 -39.353  1.00 79.40           C  
ATOM    600  O   ASN A 192      -5.479  15.810 -38.197  1.00 79.40           O  
ATOM    601  CB  ASN A 192      -7.716  17.103 -40.466  1.00 79.40           C  
ATOM    602  CG  ASN A 192      -7.484  16.829 -41.946  1.00 79.40           C  
ATOM    603  ND2 ASN A 192      -8.042  17.720 -42.810  1.00 79.40           N  
ATOM    604  OD1 ASN A 192      -6.834  15.858 -42.328  1.00 79.40           O  
ATOM    605  N   ASN A 193      -5.052  15.923 -40.414  1.00125.08           N  
ATOM    606  CA  ASN A 193      -3.621  16.012 -40.253  1.00125.08           C  
ATOM    607  C   ASN A 193      -3.249  17.455 -40.447  1.00125.08           C  
ATOM    608  O   ASN A 193      -3.806  18.129 -41.311  1.00125.08           O  
ATOM    609  CB  ASN A 193      -2.816  15.162 -41.260  1.00125.08           C  
ATOM    610  CG  ASN A 193      -3.004  15.687 -42.681  1.00125.08           C  
ATOM    611  ND2 ASN A 193      -4.243  16.129 -43.022  1.00125.08           N  
ATOM    612  OD1 ASN A 193      -2.068  15.691 -43.479  1.00125.08           O  
ATOM    613  N   PHE A 194      -2.426  18.016 -39.534  1.00119.48           N  
ATOM    614  CA  PHE A 194      -1.976  19.373 -39.683  1.00119.48           C  
ATOM    615  C   PHE A 194      -0.811  19.567 -40.612  1.00119.48           C  
ATOM    616  O   PHE A 194      -0.900  20.364 -41.545  1.00119.48           O  
ATOM    617  CB  PHE A 194      -1.670  20.061 -38.346  1.00119.48           C  
ATOM    618  CG  PHE A 194      -3.001  20.453 -37.797  1.00119.48           C  
ATOM    619  CD1 PHE A 194      -3.806  19.539 -37.153  1.00119.48           C  
ATOM    620  CD2 PHE A 194      -3.449  21.745 -37.940  1.00119.48           C  
ATOM    621  CE1 PHE A 194      -5.031  19.913 -36.654  1.00119.48           C  
ATOM    622  CE2 PHE A 194      -4.673  22.125 -37.444  1.00119.48           C  
ATOM    623  CZ  PHE A 194      -5.468  21.208 -36.797  1.00119.48           C  
ATOM    624  N   TYR A 195       0.311  18.833 -40.413  1.00121.48           N  
ATOM    625  CA  TYR A 195       1.459  19.166 -41.212  1.00121.48           C  
ATOM    626  C   TYR A 195       2.204  17.912 -41.562  1.00121.48           C  
ATOM    627  O   TYR A 195       2.407  17.040 -40.716  1.00121.48           O  
ATOM    628  CB  TYR A 195       2.407  20.111 -40.446  1.00121.48           C  
ATOM    629  CG  TYR A 195       3.332  20.793 -41.393  1.00121.48           C  
ATOM    630  CD1 TYR A 195       2.850  21.774 -42.229  1.00121.48           C  
ATOM    631  CD2 TYR A 195       4.675  20.497 -41.423  1.00121.48           C  
ATOM    632  CE1 TYR A 195       3.678  22.431 -43.107  1.00121.48           C  
ATOM    633  CE2 TYR A 195       5.506  21.154 -42.300  1.00121.48           C  
ATOM    634  CZ  TYR A 195       5.014  22.120 -43.140  1.00121.48           C  
ATOM    635  OH  TYR A 195       5.877  22.786 -44.034  1.00121.48           O  
ATOM    636  N   SER A 196       2.638  17.805 -42.836  1.00 37.62           N  
ATOM    637  CA  SER A 196       3.385  16.669 -43.298  1.00 37.62           C  
ATOM    638  C   SER A 196       4.662  17.218 -43.847  1.00 37.62           C  
ATOM    639  O   SER A 196       4.663  18.268 -44.488  1.00 37.62           O  
ATOM    640  CB  SER A 196       2.685  15.901 -44.433  1.00 37.62           C  
ATOM    641  OG  SER A 196       1.445  15.383 -43.974  1.00 37.62           O  
ATOM    642  N   SER A 197       5.788  16.519 -43.591  1.00 38.35           N  
ATOM    643  CA  SER A 197       7.070  16.983 -44.038  1.00 38.35           C  
ATOM    644  C   SER A 197       7.902  15.782 -44.328  1.00 38.35           C  
ATOM    645  O   SER A 197       7.533  14.657 -43.997  1.00 38.35           O  
ATOM    646  CB  SER A 197       7.855  17.766 -42.974  1.00 38.35           C  
ATOM    647  OG  SER A 197       7.166  18.956 -42.634  1.00 38.35           O  
ATOM    648  N   GLN A 198       9.058  16.013 -44.975  1.00 91.01           N  
ATOM    649  CA  GLN A 198       9.964  14.959 -45.309  1.00 91.01           C  
ATOM    650  C   GLN A 198      11.233  15.255 -44.566  1.00 91.01           C  
ATOM    651  O   GLN A 198      11.691  16.396 -44.556  1.00 91.01           O  
ATOM    652  CB  GLN A 198      10.258  14.939 -46.819  1.00 91.01           C  
ATOM    653  CG  GLN A 198      11.223  13.851 -47.279  1.00 91.01           C  
ATOM    654  CD  GLN A 198      11.369  13.988 -48.790  1.00 91.01           C  
ATOM    655  NE2 GLN A 198      10.238  14.277 -49.489  1.00 91.01           N  
ATOM    656  OE1 GLN A 198      12.459  13.830 -49.338  1.00 91.01           O  
ATOM    657  N   GLY A 199      11.829  14.237 -43.905  1.00 29.44           N  
ATOM    658  CA  GLY A 199      13.041  14.470 -43.163  1.00 29.44           C  
ATOM    659  C   GLY A 199      14.068  13.479 -43.625  1.00 29.44           C  
ATOM    660  O   GLY A 199      13.744  12.330 -43.912  1.00 29.44           O  
ATOM    661  N   ILE A 200      15.350  13.903 -43.679  1.00 95.05           N  
ATOM    662  CA  ILE A 200      16.404  13.038 -44.139  1.00 95.05           C  
ATOM    663  C   ILE A 200      16.983  12.329 -42.954  1.00 95.05           C  
ATOM    664  O   ILE A 200      17.266  12.944 -41.926  1.00 95.05           O  
ATOM    665  CB  ILE A 200      17.518  13.755 -44.851  1.00 95.05           C  
ATOM    666  CG1 ILE A 200      18.442  12.750 -45.559  1.00 95.05           C  
ATOM    667  CG2 ILE A 200      18.235  14.664 -43.841  1.00 95.05           C  
ATOM    668  CD1 ILE A 200      19.421  13.410 -46.527  1.00 95.05           C  
ATOM    669  N   VAL A 201      17.150  10.993 -43.064  1.00118.91           N  
ATOM    670  CA  VAL A 201      17.671  10.236 -41.964  1.00118.91           C  
ATOM    671  C   VAL A 201      18.521   9.126 -42.497  1.00118.91           C  
ATOM    672  O   VAL A 201      18.386   8.725 -43.652  1.00118.91           O  
ATOM    673  CB  VAL A 201      16.593   9.609 -41.123  1.00118.91           C  
ATOM    674  CG1 VAL A 201      15.826   8.594 -41.990  1.00118.91           C  
ATOM    675  CG2 VAL A 201      17.228   8.994 -39.864  1.00118.91           C  
ATOM    676  N   ASP A 202      19.404   8.600 -41.620  1.00198.01           N  
ATOM    677  CA  ASP A 202      20.383   7.585 -41.896  1.00198.01           C  
ATOM    678  C   ASP A 202      19.726   6.286 -42.250  1.00198.01           C  
ATOM    679  O   ASP A 202      18.505   6.178 -42.338  1.00198.01           O  
ATOM    680  CB  ASP A 202      21.322   7.307 -40.710  1.00198.01           C  
ATOM    681  CG  ASP A 202      20.485   6.753 -39.562  1.00198.01           C  
ATOM    682  OD1 ASP A 202      19.248   6.995 -39.554  1.00198.01           O  
ATOM    683  OD2 ASP A 202      21.074   6.075 -38.679  1.00198.01           O1-
ATOM    684  N   ASP A 203      20.569   5.254 -42.462  1.00103.88           N  
ATOM    685  CA  ASP A 203      20.170   3.960 -42.943  1.00103.88           C  
ATOM    686  C   ASP A 203      19.487   3.150 -41.882  1.00103.88           C  
ATOM    687  O   ASP A 203      19.576   3.442 -40.690  1.00103.88           O  
ATOM    688  CB  ASP A 203      21.356   3.127 -43.453  1.00103.88           C  
ATOM    689  CG  ASP A 203      21.922   3.829 -44.678  1.00103.88           C  
ATOM    690  OD1 ASP A 203      21.117   4.208 -45.570  1.00103.88           O  
ATOM    691  OD2 ASP A 203      23.171   3.988 -44.741  1.00103.88           O1-
ATOM    692  N   SER A 204      18.742   2.111 -42.333  1.00223.67           N  
ATOM    693  CA  SER A 204      18.057   1.179 -41.481  1.00223.67           C  
ATOM    694  C   SER A 204      17.015   0.527 -42.353  1.00223.67           C  
ATOM    695  O   SER A 204      17.219   0.378 -43.558  1.00223.67           O  
ATOM    696  CB  SER A 204      17.351   1.853 -40.289  1.00223.67           C  
ATOM    697  OG  SER A 204      16.826   0.879 -39.399  1.00223.67           O  
ATOM    698  N   GLY A 205      15.886   0.086 -41.752  1.00 56.40           N  
ATOM    699  CA  GLY A 205      14.782  -0.490 -42.477  1.00 56.40           C  
ATOM    700  C   GLY A 205      13.610   0.423 -42.263  1.00 56.40           C  
ATOM    701  O   GLY A 205      13.543   1.113 -41.248  1.00 56.40           O  
ATOM    702  N   SER A 206      12.649   0.452 -43.216  1.00 50.75           N  
ATOM    703  CA  SER A 206      11.524   1.340 -43.088  1.00 50.75           C  
ATOM    704  C   SER A 206      10.358   0.731 -43.808  1.00 50.75           C  
ATOM    705  O   SER A 206      10.487  -0.320 -44.431  1.00 50.75           O  
ATOM    706  CB  SER A 206      11.778   2.723 -43.710  1.00 50.75           C  
ATOM    707  OG  SER A 206      11.959   2.596 -45.114  1.00 50.75           O  
ATOM    708  N   THR A 207       9.161   1.354 -43.695  1.00123.18           N  
ATOM    709  CA  THR A 207       8.023   0.864 -44.430  1.00123.18           C  
ATOM    710  C   THR A 207       7.681   1.869 -45.497  1.00123.18           C  
ATOM    711  O   THR A 207       8.162   3.000 -45.463  1.00123.18           O  
ATOM    712  CB  THR A 207       6.793   0.634 -43.595  1.00123.18           C  
ATOM    713  CG2 THR A 207       6.243   1.988 -43.121  1.00123.18           C  
ATOM    714  OG1 THR A 207       5.810  -0.060 -44.352  1.00123.18           O  
ATOM    715  N   SER A 208       6.874   1.457 -46.506  1.00101.60           N  
ATOM    716  CA  SER A 208       6.424   2.357 -47.540  1.00101.60           C  
ATOM    717  C   SER A 208       5.086   1.854 -48.009  1.00101.60           C  
ATOM    718  O   SER A 208       4.687   0.750 -47.634  1.00101.60           O  
ATOM    719  CB  SER A 208       7.333   2.433 -48.779  1.00101.60           C  
ATOM    720  OG  SER A 208       7.168   1.284 -49.595  1.00101.60           O  
ATOM    721  N   PHE A 209       4.335   2.649 -48.820  1.00145.78           N  
ATOM    722  CA  PHE A 209       3.059   2.136 -49.256  1.00145.78           C  
ATOM    723  C   PHE A 209       2.882   2.272 -50.727  1.00145.78           C  
ATOM    724  O   PHE A 209       3.322   3.248 -51.338  1.00145.78           O  
ATOM    725  CB  PHE A 209       1.792   2.844 -48.766  1.00145.78           C  
ATOM    726  CG  PHE A 209       1.597   4.164 -49.426  1.00145.78           C  
ATOM    727  CD1 PHE A 209       2.242   5.285 -48.961  1.00145.78           C  
ATOM    728  CD2 PHE A 209       0.760   4.278 -50.516  1.00145.78           C  
ATOM    729  CE1 PHE A 209       2.048   6.492 -49.588  1.00145.78           C  
ATOM    730  CE2 PHE A 209       0.567   5.484 -51.141  1.00145.78           C  
ATOM    731  CZ  PHE A 209       1.216   6.597 -50.672  1.00145.78           C  
ATOM    732  N   MET A 210       2.280   1.231 -51.339  1.00135.40           N  
ATOM    733  CA  MET A 210       1.776   1.307 -52.679  1.00135.40           C  
ATOM    734  C   MET A 210       0.481   2.082 -52.697  1.00135.40           C  
ATOM    735  O   MET A 210       0.293   2.977 -53.519  1.00135.40           O  
ATOM    736  CB  MET A 210       1.482  -0.074 -53.288  1.00135.40           C  
ATOM    737  CG  MET A 210       0.964   0.011 -54.726  1.00135.40           C  
ATOM    738  SD  MET A 210       0.619  -1.591 -55.512  1.00135.40           S  
ATOM    739  CE  MET A 210       0.120  -0.885 -57.110  1.00135.40           C  
ATOM    740  N   LYS A 211      -0.449   1.763 -51.760  1.00111.19           N  
ATOM    741  CA  LYS A 211      -1.745   2.397 -51.743  1.00111.19           C  
ATOM    742  C   LYS A 211      -2.385   2.159 -50.406  1.00111.19           C  
ATOM    743  O   LYS A 211      -2.110   1.158 -49.748  1.00111.19           O  
ATOM    744  CB  LYS A 211      -2.737   1.840 -52.776  1.00111.19           C  
ATOM    745  CG  LYS A 211      -2.977   0.344 -52.585  1.00111.19           C  
ATOM    746  CD  LYS A 211      -4.301  -0.154 -53.162  1.00111.19           C  
ATOM    747  CE  LYS A 211      -4.543  -1.639 -52.889  1.00111.19           C  
ATOM    748  NZ  LYS A 211      -5.997  -1.922 -52.852  1.00111.19           N1+
ATOM    749  N   LEU A 212      -3.282   3.085 -49.993  1.00 97.76           N  
ATOM    750  CA  LEU A 212      -3.961   3.038 -48.722  1.00 97.76           C  
ATOM    751  C   LEU A 212      -5.066   2.030 -48.735  1.00 97.76           C  
ATOM    752  O   LEU A 212      -5.765   1.869 -49.730  1.00 97.76           O  
ATOM    753  CB  LEU A 212      -4.591   4.379 -48.322  1.00 97.76           C  
ATOM    754  CG  LEU A 212      -5.316   4.331 -46.968  1.00 97.76           C  
ATOM    755  CD1 LEU A 212      -4.329   4.008 -45.838  1.00 97.76           C  
ATOM    756  CD2 LEU A 212      -6.116   5.617 -46.709  1.00 97.76           C  
ATOM    757  N   ASN A 213      -5.253   1.359 -47.574  1.00114.19           N  
ATOM    758  CA  ASN A 213      -6.254   0.351 -47.342  1.00114.19           C  
ATOM    759  C   ASN A 213      -7.126   0.875 -46.239  1.00114.19           C  
ATOM    760  O   ASN A 213      -6.989   2.026 -45.849  1.00114.19           O  
ATOM    761  CB  ASN A 213      -5.669  -0.987 -46.852  1.00114.19           C  
ATOM    762  CG  ASN A 213      -4.933  -1.645 -48.010  1.00114.19           C  
ATOM    763  ND2 ASN A 213      -3.590  -1.446 -48.066  1.00114.19           N  
ATOM    764  OD1 ASN A 213      -5.538  -2.315 -48.845  1.00114.19           O  
ATOM    765  N   THR A 214      -8.040   0.048 -45.689  1.00181.49           N  
ATOM    766  CA  THR A 214      -8.999   0.518 -44.720  1.00181.49           C  
ATOM    767  C   THR A 214      -8.338   1.145 -43.535  1.00181.49           C  
ATOM    768  O   THR A 214      -8.647   2.283 -43.186  1.00181.49           O  
ATOM    769  CB  THR A 214      -9.933  -0.568 -44.247  1.00181.49           C  
ATOM    770  CG2 THR A 214      -9.134  -1.669 -43.529  1.00181.49           C  
ATOM    771  OG1 THR A 214     -10.923  -0.024 -43.385  1.00181.49           O  
ATOM    772  N   SER A 215      -7.404   0.458 -42.864  1.00205.86           N  
ATOM    773  CA  SER A 215      -6.790   1.202 -41.816  1.00205.86           C  
ATOM    774  C   SER A 215      -5.915   2.108 -42.593  1.00205.86           C  
ATOM    775  O   SER A 215      -5.628   1.765 -43.739  1.00205.86           O  
ATOM    776  CB  SER A 215      -6.010   0.316 -40.829  1.00205.86           C  
ATOM    777  OG  SER A 215      -6.894  -0.576 -40.165  1.00205.86           O  
ATOM    778  N   ALA A 216      -5.582   3.300 -42.038  1.00255.25           N  
ATOM    779  CA  ALA A 216      -4.616   4.215 -42.589  1.00255.25           C  
ATOM    780  C   ALA A 216      -3.905   4.811 -41.399  1.00255.25           C  
ATOM    781  O   ALA A 216      -4.516   4.975 -40.345  1.00255.25           O  
ATOM    782  CB  ALA A 216      -5.248   5.359 -43.382  1.00255.25           C  
ATOM    783  N   GLY A 217      -2.594   5.139 -41.509  1.00128.92           N  
ATOM    784  CA  GLY A 217      -1.909   5.574 -40.317  1.00128.92           C  
ATOM    785  C   GLY A 217      -0.648   6.332 -40.631  1.00128.92           C  
ATOM    786  O   GLY A 217       0.247   6.427 -39.793  1.00128.92           O  
ATOM    787  N   ASN A 218      -0.552   6.892 -41.851  1.00229.91           N  
ATOM    788  CA  ASN A 218       0.496   7.789 -42.260  1.00229.91           C  
ATOM    789  C   ASN A 218       1.766   7.050 -42.424  1.00229.91           C  
ATOM    790  O   ASN A 218       2.658   7.494 -43.147  1.00229.91           O  
ATOM    791  CB  ASN A 218       0.752   8.965 -41.300  1.00229.91           C  
ATOM    792  CG  ASN A 218       1.772   9.895 -41.944  1.00229.91           C  
ATOM    793  ND2 ASN A 218       2.981   9.984 -41.328  1.00229.91           N  
ATOM    794  OD1 ASN A 218       1.501  10.526 -42.964  1.00229.91           O  
ATOM    795  N   VAL A 219       1.897   5.890 -41.774  1.00207.88           N  
ATOM    796  CA  VAL A 219       3.002   5.105 -42.188  1.00207.88           C  
ATOM    797  C   VAL A 219       2.477   4.651 -43.497  1.00207.88           C  
ATOM    798  O   VAL A 219       3.200   4.491 -44.477  1.00207.88           O  
ATOM    799  CB  VAL A 219       3.292   3.924 -41.293  1.00207.88           C  
ATOM    800  CG1 VAL A 219       3.675   4.469 -39.907  1.00207.88           C  
ATOM    801  CG2 VAL A 219       2.103   2.954 -41.267  1.00207.88           C  
ATOM    802  N   ASP A 220       1.135   4.500 -43.438  1.00317.87           N  
ATOM    803  CA  ASP A 220       0.057   4.054 -44.273  1.00317.87           C  
ATOM    804  C   ASP A 220      -0.740   3.661 -43.112  1.00317.87           C  
ATOM    805  O   ASP A 220      -0.289   4.022 -42.030  1.00317.87           O  
ATOM    806  CB  ASP A 220       0.360   2.703 -44.896  1.00317.87           C  
ATOM    807  CG  ASP A 220       1.453   2.942 -45.884  1.00317.87           C  
ATOM    808  OD1 ASP A 220       1.549   4.108 -46.355  1.00317.87           O  
ATOM    809  OD2 ASP A 220       2.198   1.980 -46.208  1.00317.87           O1-
ATOM    810  N   ILE A 221      -1.916   2.998 -43.130  1.00425.88           N  
ATOM    811  CA  ILE A 221      -1.782   2.463 -41.835  1.00425.88           C  
ATOM    812  C   ILE A 221      -0.741   1.350 -41.828  1.00425.88           C  
ATOM    813  O   ILE A 221       0.269   1.293 -42.528  1.00425.88           O  
ATOM    814  CB  ILE A 221      -2.856   1.554 -41.488  1.00425.88           C  
ATOM    815  CG1 ILE A 221      -3.238   0.976 -42.877  1.00425.88           C  
ATOM    816  CG2 ILE A 221      -3.732   2.087 -40.346  1.00425.88           C  
ATOM    817  CD1 ILE A 221      -4.023  -0.322 -42.893  1.00425.88           C  
ATOM    818  N   TYR A 222      -1.197   0.261 -41.193  1.00182.07           N  
ATOM    819  CA  TYR A 222      -0.455  -0.925 -40.993  1.00182.07           C  
ATOM    820  C   TYR A 222      -0.564  -1.852 -42.163  1.00182.07           C  
ATOM    821  O   TYR A 222       0.427  -2.397 -42.643  1.00182.07           O  
ATOM    822  CB  TYR A 222      -0.991  -1.646 -39.751  1.00182.07           C  
ATOM    823  CG  TYR A 222      -1.278  -0.503 -38.836  1.00182.07           C  
ATOM    824  CD1 TYR A 222      -0.263   0.251 -38.296  1.00182.07           C  
ATOM    825  CD2 TYR A 222      -2.580  -0.136 -38.582  1.00182.07           C  
ATOM    826  CE1 TYR A 222      -0.547   1.320 -37.480  1.00182.07           C  
ATOM    827  CE2 TYR A 222      -2.872   0.930 -37.764  1.00182.07           C  
ATOM    828  CZ  TYR A 222      -1.850   1.658 -37.207  1.00182.07           C  
ATOM    829  OH  TYR A 222      -2.136   2.757 -36.368  1.00182.07           O  
ATOM    830  N   LYS A 223      -1.814  -2.053 -42.632  1.00137.82           N  
ATOM    831  CA  LYS A 223      -2.145  -2.992 -43.672  1.00137.82           C  
ATOM    832  C   LYS A 223      -1.561  -2.555 -44.973  1.00137.82           C  
ATOM    833  O   LYS A 223      -1.068  -3.360 -45.759  1.00137.82           O  
ATOM    834  CB  LYS A 223      -3.663  -3.170 -43.851  1.00137.82           C  
ATOM    835  CG  LYS A 223      -4.024  -4.273 -44.850  1.00137.82           C  
ATOM    836  CD  LYS A 223      -5.445  -4.819 -44.686  1.00137.82           C  
ATOM    837  CE  LYS A 223      -6.542  -3.925 -45.265  1.00137.82           C  
ATOM    838  NZ  LYS A 223      -6.713  -4.199 -46.710  1.00137.82           N1+
ATOM    839  N   LYS A 224      -1.611  -1.238 -45.196  1.00133.81           N  
ATOM    840  CA  LYS A 224      -1.203  -0.521 -46.367  1.00133.81           C  
ATOM    841  C   LYS A 224       0.284  -0.604 -46.582  1.00133.81           C  
ATOM    842  O   LYS A 224       0.756  -0.436 -47.707  1.00133.81           O  
ATOM    843  CB  LYS A 224      -1.595   0.945 -46.212  1.00133.81           C  
ATOM    844  CG  LYS A 224      -1.116   1.883 -47.309  1.00133.81           C  
ATOM    845  CD  LYS A 224      -1.587   3.301 -47.016  1.00133.81           C  
ATOM    846  CE  LYS A 224      -0.814   4.380 -47.748  1.00133.81           C  
ATOM    847  NZ  LYS A 224      -0.863   5.598 -46.927  1.00133.81           N1+
ATOM    848  N   LEU A 225       1.051  -0.818 -45.497  1.00101.76           N  
ATOM    849  CA  LEU A 225       2.495  -0.818 -45.490  1.00101.76           C  
ATOM    850  C   LEU A 225       3.077  -2.026 -46.153  1.00101.76           C  
ATOM    851  O   LEU A 225       2.503  -3.115 -46.152  1.00101.76           O  
ATOM    852  CB  LEU A 225       3.085  -0.899 -44.067  1.00101.76           C  
ATOM    853  CG  LEU A 225       2.735   0.248 -43.105  1.00101.76           C  
ATOM    854  CD1 LEU A 225       3.363   0.009 -41.722  1.00101.76           C  
ATOM    855  CD2 LEU A 225       3.138   1.613 -43.675  1.00101.76           C  
ATOM    856  N   TYR A 226       4.281  -1.819 -46.725  1.00158.62           N  
ATOM    857  CA  TYR A 226       5.092  -2.835 -47.328  1.00158.62           C  
ATOM    858  C   TYR A 226       6.471  -2.578 -46.806  1.00158.62           C  
ATOM    859  O   TYR A 226       6.799  -1.450 -46.440  1.00158.62           O  
ATOM    860  CB  TYR A 226       5.179  -2.707 -48.859  1.00158.62           C  
ATOM    861  CG  TYR A 226       3.810  -2.853 -49.437  1.00158.62           C  
ATOM    862  CD1 TYR A 226       2.937  -1.790 -49.455  1.00158.62           C  
ATOM    863  CD2 TYR A 226       3.407  -4.051 -49.978  1.00158.62           C  
ATOM    864  CE1 TYR A 226       1.677  -1.924 -49.992  1.00158.62           C  
ATOM    865  CE2 TYR A 226       2.148  -4.193 -50.516  1.00158.62           C  
ATOM    866  CZ  TYR A 226       1.280  -3.128 -50.524  1.00158.62           C  
ATOM    867  OH  TYR A 226      -0.011  -3.274 -51.075  1.00158.62           O  
ATOM    868  N   HIS A 227       7.314  -3.623 -46.728  1.00111.68           N  
ATOM    869  CA  HIS A 227       8.640  -3.415 -46.228  1.00111.68           C  
ATOM    870  C   HIS A 227       9.447  -2.767 -47.309  1.00111.68           C  
ATOM    871  O   HIS A 227       9.402  -3.181 -48.465  1.00111.68           O  
ATOM    872  CB  HIS A 227       9.331  -4.727 -45.831  1.00111.68           C  
ATOM    873  CG  HIS A 227      10.562  -4.526 -44.999  1.00111.68           C  
ATOM    874  CD2 HIS A 227      11.862  -4.381 -45.371  1.00111.68           C  
ATOM    875  ND1 HIS A 227      10.556  -4.470 -43.622  1.00111.68           N  
ATOM    876  CE1 HIS A 227      11.844  -4.297 -43.233  1.00111.68           C  
ATOM    877  NE2 HIS A 227      12.673  -4.237 -44.260  1.00111.68           N  
ATOM    878  N   SER A 228      10.193  -1.705 -46.951  1.00109.43           N  
ATOM    879  CA  SER A 228      11.079  -1.051 -47.872  1.00109.43           C  
ATOM    880  C   SER A 228      12.394  -1.160 -47.191  1.00109.43           C  
ATOM    881  O   SER A 228      12.557  -0.633 -46.092  1.00109.43           O  
ATOM    882  CB  SER A 228      10.797   0.450 -48.040  1.00109.43           C  
ATOM    883  OG  SER A 228       9.501   0.646 -48.585  1.00109.43           O  
ATOM    884  N   ASP A 229      13.362  -1.874 -47.789  1.00161.78           N  
ATOM    885  CA  ASP A 229      14.584  -2.006 -47.056  1.00161.78           C  
ATOM    886  C   ASP A 229      15.166  -0.658 -46.890  1.00161.78           C  
ATOM    887  O   ASP A 229      15.249  -0.112 -45.794  1.00161.78           O  
ATOM    888  CB  ASP A 229      15.639  -2.852 -47.787  1.00161.78           C  
ATOM    889  CG  ASP A 229      16.852  -2.962 -46.874  1.00161.78           C  
ATOM    890  OD1 ASP A 229      16.676  -2.807 -45.635  1.00161.78           O  
ATOM    891  OD2 ASP A 229      17.972  -3.189 -47.403  1.00161.78           O1-
ATOM    892  N   ALA A 230      15.531  -0.043 -48.013  1.00202.32           N  
ATOM    893  CA  ALA A 230      15.993   1.287 -47.881  1.00202.32           C  
ATOM    894  C   ALA A 230      15.354   1.971 -49.013  1.00202.32           C  
ATOM    895  O   ALA A 230      15.587   1.613 -50.167  1.00202.32           O  
ATOM    896  CB  ALA A 230      17.515   1.443 -48.054  1.00202.32           C  
ATOM    897  N   CYS A 231      14.493   2.953 -48.723  1.00216.12           N  
ATOM    898  CA  CYS A 231      14.032   3.626 -49.879  1.00216.12           C  
ATOM    899  C   CYS A 231      15.264   4.323 -50.334  1.00216.12           C  
ATOM    900  O   CYS A 231      16.064   4.740 -49.498  1.00216.12           O  
ATOM    901  CB  CYS A 231      12.824   4.561 -49.668  1.00216.12           C  
ATOM    902  SG  CYS A 231      11.279   3.588 -49.699  1.00216.12           S  
ATOM    903  N   SER A 232      15.480   4.401 -51.662  1.00102.40           N  
ATOM    904  CA  SER A 232      16.710   4.923 -52.184  1.00102.40           C  
ATOM    905  C   SER A 232      16.889   6.290 -51.635  1.00102.40           C  
ATOM    906  O   SER A 232      17.963   6.644 -51.151  1.00102.40           O  
ATOM    907  CB  SER A 232      16.703   5.033 -53.717  1.00102.40           C  
ATOM    908  OG  SER A 232      15.706   5.954 -54.134  1.00102.40           O  
ATOM    909  N   SER A 233      15.816   7.093 -51.686  1.00157.58           N  
ATOM    910  CA  SER A 233      15.911   8.388 -51.103  1.00157.58           C  
ATOM    911  C   SER A 233      15.925   8.095 -49.646  1.00157.58           C  
ATOM    912  O   SER A 233      15.319   7.129 -49.206  1.00157.58           O  
ATOM    913  CB  SER A 233      14.689   9.276 -51.401  1.00157.58           C  
ATOM    914  OG  SER A 233      13.512   8.675 -50.879  1.00157.58           O  
ATOM    915  N   LYS A 234      16.667   8.850 -48.835  1.00179.85           N  
ATOM    916  CA  LYS A 234      16.618   8.492 -47.452  1.00179.85           C  
ATOM    917  C   LYS A 234      15.823   9.561 -46.788  1.00179.85           C  
ATOM    918  O   LYS A 234      16.309  10.260 -45.902  1.00179.85           O  
ATOM    919  CB  LYS A 234      18.018   8.439 -46.812  1.00179.85           C  
ATOM    920  CG  LYS A 234      18.905   7.340 -47.414  1.00179.85           C  
ATOM    921  CD  LYS A 234      20.396   7.483 -47.100  1.00179.85           C  
ATOM    922  CE  LYS A 234      21.259   6.389 -47.736  1.00179.85           C  
ATOM    923  NZ  LYS A 234      22.686   6.620 -47.423  1.00179.85           N1+
ATOM    924  N   ALA A 235      14.551   9.691 -47.207  1.00 61.66           N  
ATOM    925  CA  ALA A 235      13.684  10.693 -46.664  1.00 61.66           C  
ATOM    926  C   ALA A 235      12.503   9.976 -46.086  1.00 61.66           C  
ATOM    927  O   ALA A 235      12.044   8.983 -46.649  1.00 61.66           O  
ATOM    928  CB  ALA A 235      13.151  11.664 -47.729  1.00 61.66           C  
ATOM    929  N   VAL A 236      11.978  10.466 -44.941  1.00103.40           N  
ATOM    930  CA  VAL A 236      10.893   9.783 -44.287  1.00103.40           C  
ATOM    931  C   VAL A 236       9.852  10.782 -43.870  1.00103.40           C  
ATOM    932  O   VAL A 236      10.121  11.977 -43.763  1.00103.40           O  
ATOM    933  CB  VAL A 236      11.320   9.047 -43.050  1.00103.40           C  
ATOM    934  CG1 VAL A 236      12.332   7.962 -43.456  1.00103.40           C  
ATOM    935  CG2 VAL A 236      11.870  10.064 -42.035  1.00103.40           C  
ATOM    936  N   VAL A 237       8.615  10.300 -43.622  1.00 55.39           N  
ATOM    937  CA  VAL A 237       7.528  11.180 -43.293  1.00 55.39           C  
ATOM    938  C   VAL A 237       7.527  11.537 -41.839  1.00 55.39           C  
ATOM    939  O   VAL A 237       7.770  10.705 -40.963  1.00 55.39           O  
ATOM    940  CB  VAL A 237       6.179  10.596 -43.606  1.00 55.39           C  
ATOM    941  CG1 VAL A 237       5.096  11.580 -43.132  1.00 55.39           C  
ATOM    942  CG2 VAL A 237       6.117  10.272 -45.109  1.00 55.39           C  
ATOM    943  N   SER A 238       7.264  12.834 -41.575  1.00 60.65           N  
ATOM    944  CA  SER A 238       7.038  13.356 -40.258  1.00 60.65           C  
ATOM    945  C   SER A 238       5.624  13.840 -40.330  1.00 60.65           C  
ATOM    946  O   SER A 238       5.266  14.560 -41.263  1.00 60.65           O  
ATOM    947  CB  SER A 238       7.912  14.567 -39.903  1.00 60.65           C  
ATOM    948  OG  SER A 238       7.535  15.680 -40.698  1.00 60.65           O  
ATOM    949  N   LEU A 239       4.780  13.430 -39.362  1.00 73.52           N  
ATOM    950  CA  LEU A 239       3.386  13.783 -39.380  1.00 73.52           C  
ATOM    951  C   LEU A 239       2.997  14.364 -38.052  1.00 73.52           C  
ATOM    952  O   LEU A 239       3.289  13.786 -37.006  1.00 73.52           O  
ATOM    953  CB  LEU A 239       2.498  12.546 -39.621  1.00 73.52           C  
ATOM    954  CG  LEU A 239       0.980  12.803 -39.591  1.00 73.52           C  
ATOM    955  CD1 LEU A 239       0.545  13.780 -40.693  1.00 73.52           C  
ATOM    956  CD2 LEU A 239       0.204  11.474 -39.635  1.00 73.52           C  
ATOM    957  N   ARG A 240       2.330  15.542 -38.078  1.00 79.23           N  
ATOM    958  CA  ARG A 240       1.798  16.187 -36.904  1.00 79.23           C  
ATOM    959  C   ARG A 240       0.311  16.256 -37.120  1.00 79.23           C  
ATOM    960  O   ARG A 240      -0.159  16.905 -38.053  1.00 79.23           O  
ATOM    961  CB  ARG A 240       2.291  17.633 -36.732  1.00 79.23           C  
ATOM    962  CG  ARG A 240       3.805  17.741 -36.543  1.00 79.23           C  
ATOM    963  CD  ARG A 240       4.302  19.180 -36.402  1.00 79.23           C  
ATOM    964  NE  ARG A 240       5.779  19.125 -36.228  1.00 79.23           N  
ATOM    965  CZ  ARG A 240       6.509  20.278 -36.194  1.00 79.23           C  
ATOM    966  NH1 ARG A 240       5.887  21.488 -36.302  1.00 79.23           N1+
ATOM    967  NH2 ARG A 240       7.865  20.217 -36.050  1.00 79.23           N  
ATOM    968  N   CYS A 241      -0.462  15.552 -36.269  1.00 79.08           N  
ATOM    969  CA  CYS A 241      -1.893  15.446 -36.383  1.00 79.08           C  
ATOM    970  C   CYS A 241      -2.636  16.674 -35.934  1.00 79.08           C  
ATOM    971  O   CYS A 241      -3.804  16.833 -36.289  1.00 79.08           O  
ATOM    972  CB  CYS A 241      -2.465  14.205 -35.679  1.00 79.08           C  
ATOM    973  SG  CYS A 241      -1.943  12.690 -36.540  1.00 79.08           S  
ATOM    974  N   ILE A 242      -2.026  17.538 -35.093  1.00 69.77           N  
ATOM    975  CA  ILE A 242      -2.766  18.651 -34.545  1.00 69.77           C  
ATOM    976  C   ILE A 242      -1.983  19.924 -34.671  1.00 69.77           C  
ATOM    977  O   ILE A 242      -0.759  19.917 -34.561  1.00 69.77           O  
ATOM    978  CB  ILE A 242      -2.962  18.497 -33.073  1.00 69.77           C  
ATOM    979  CG1 ILE A 242      -3.630  17.158 -32.754  1.00 69.77           C  
ATOM    980  CG2 ILE A 242      -3.735  19.724 -32.564  1.00 69.77           C  
ATOM    981  CD1 ILE A 242      -3.425  16.763 -31.297  1.00 69.77           C  
ATOM    982  N   ALA A 243      -2.677  21.060 -34.911  1.00 64.01           N  
ATOM    983  CA  ALA A 243      -1.995  22.322 -34.848  1.00 64.01           C  
ATOM    984  C   ALA A 243      -2.104  22.680 -33.402  1.00 64.01           C  
ATOM    985  O   ALA A 243      -3.162  23.109 -32.943  1.00 64.01           O  
ATOM    986  CB  ALA A 243      -2.683  23.438 -35.649  1.00 64.01           C  
ATOM    987  N   CYS A 244      -0.994  22.539 -32.650  1.00 62.36           N  
ATOM    988  CA  CYS A 244      -1.130  22.681 -31.228  1.00 62.36           C  
ATOM    989  C   CYS A 244       0.093  23.285 -30.617  1.00 62.36           C  
ATOM    990  O   CYS A 244       1.099  23.528 -31.280  1.00 62.36           O  
ATOM    991  CB  CYS A 244      -1.361  21.328 -30.531  1.00 62.36           C  
ATOM    992  SG  CYS A 244      -0.130  20.076 -31.007  1.00 62.36           S  
ATOM    993  N   GLY A 245      -0.002  23.573 -29.301  1.00 30.22           N  
ATOM    994  CA  GLY A 245       1.097  24.062 -28.524  1.00 30.22           C  
ATOM    995  C   GLY A 245       1.257  25.533 -28.737  1.00 30.22           C  
ATOM    996  O   GLY A 245       2.233  26.112 -28.261  1.00 30.22           O  
ATOM    997  N   VAL A 246       0.309  26.184 -29.443  1.00 87.19           N  
ATOM    998  CA  VAL A 246       0.479  27.590 -29.666  1.00 87.19           C  
ATOM    999  C   VAL A 246      -0.494  28.319 -28.805  1.00 87.19           C  
ATOM   1000  O   VAL A 246      -1.628  27.887 -28.601  1.00 87.19           O  
ATOM   1001  CB  VAL A 246       0.246  28.046 -31.075  1.00 87.19           C  
ATOM   1002  CG1 VAL A 246      -1.267  28.114 -31.325  1.00 87.19           C  
ATOM   1003  CG2 VAL A 246       0.967  29.392 -31.271  1.00 87.19           C  
ATOM   1004  N   ASN A 247      -0.047  29.474 -28.283  1.00138.35           N  
ATOM   1005  CA  ASN A 247      -0.828  30.234 -27.371  1.00138.35           C  
ATOM   1006  C   ASN A 247      -1.473  31.313 -28.111  1.00138.35           C  
ATOM   1007  O   ASN A 247      -0.822  32.024 -28.884  1.00138.35           O  
ATOM   1008  CB  ASN A 247       0.013  30.885 -26.265  1.00138.35           C  
ATOM   1009  CG  ASN A 247      -0.976  31.326 -25.218  1.00138.35           C  
ATOM   1010  ND2 ASN A 247      -0.536  32.192 -24.266  1.00138.35           N  
ATOM   1011  OD1 ASN A 247      -2.128  30.901 -25.265  1.00138.35           O  
ATOM   1012  N   LEU A 248      -2.798  31.377 -27.881  1.00179.66           N  
ATOM   1013  CA  LEU A 248      -3.624  32.380 -28.435  1.00179.66           C  
ATOM   1014  C   LEU A 248      -4.281  33.122 -27.314  1.00179.66           C  
ATOM   1015  O   LEU A 248      -5.418  32.824 -26.959  1.00179.66           O  
ATOM   1016  CB  LEU A 248      -4.738  31.837 -29.340  1.00179.66           C  
ATOM   1017  CG  LEU A 248      -4.216  31.166 -30.621  1.00179.66           C  
ATOM   1018  CD1 LEU A 248      -3.533  32.184 -31.547  1.00179.66           C  
ATOM   1019  CD2 LEU A 248      -3.320  29.965 -30.287  1.00179.66           C  
ATOM   1020  N   ASN A 249      -3.575  34.093 -26.691  1.00120.98           N  
ATOM   1021  CA  ASN A 249      -4.269  34.945 -25.767  1.00120.98           C  
ATOM   1022  C   ASN A 249      -5.225  35.545 -26.720  1.00120.98           C  
ATOM   1023  O   ASN A 249      -6.429  35.673 -26.499  1.00120.98           O  
ATOM   1024  CB  ASN A 249      -3.363  36.058 -25.206  1.00120.98           C  
ATOM   1025  CG  ASN A 249      -4.160  36.908 -24.231  1.00120.98           C  
ATOM   1026  ND2 ASN A 249      -5.103  37.730 -24.765  1.00120.98           N  
ATOM   1027  OD1 ASN A 249      -3.950  36.848 -23.021  1.00120.98           O  
ATOM   1028  N   SER A 250      -4.600  35.878 -27.852  1.00152.97           N  
ATOM   1029  CA  SER A 250      -5.131  36.224 -29.119  1.00152.97           C  
ATOM   1030  C   SER A 250      -4.085  35.551 -29.936  1.00152.97           C  
ATOM   1031  O   SER A 250      -4.151  35.472 -31.161  1.00152.97           O  
ATOM   1032  CB  SER A 250      -5.056  37.730 -29.427  1.00152.97           C  
ATOM   1033  OG  SER A 250      -5.611  37.992 -30.708  1.00152.97           O  
ATOM   1034  N   SER A 251      -3.094  35.017 -29.179  1.00176.17           N  
ATOM   1035  CA  SER A 251      -1.903  34.404 -29.673  1.00176.17           C  
ATOM   1036  C   SER A 251      -0.839  34.825 -28.702  1.00176.17           C  
ATOM   1037  O   SER A 251      -1.012  34.731 -27.486  1.00176.17           O  
ATOM   1038  CB  SER A 251      -1.476  34.892 -31.072  1.00176.17           C  
ATOM   1039  OG  SER A 251      -0.351  34.159 -31.540  1.00176.17           O  
ATOM   1040  N   ARG A 252       0.305  35.295 -29.232  1.00113.50           N  
ATOM   1041  CA  ARG A 252       1.389  35.771 -28.424  1.00113.50           C  
ATOM   1042  C   ARG A 252       0.931  37.029 -27.772  1.00113.50           C  
ATOM   1043  O   ARG A 252       0.033  37.704 -28.273  1.00113.50           O  
ATOM   1044  CB  ARG A 252       2.650  36.138 -29.224  1.00113.50           C  
ATOM   1045  CG  ARG A 252       3.382  34.946 -29.843  1.00113.50           C  
ATOM   1046  CD  ARG A 252       2.578  34.222 -30.923  1.00113.50           C  
ATOM   1047  NE  ARG A 252       3.508  33.285 -31.612  1.00113.50           N  
ATOM   1048  CZ  ARG A 252       4.217  33.722 -32.693  1.00113.50           C  
ATOM   1049  NH1 ARG A 252       4.040  34.998 -33.146  1.00113.50           N1+
ATOM   1050  NH2 ARG A 252       5.111  32.893 -33.309  1.00113.50           N  
ATOM   1051  N   GLN A 253       1.545  37.370 -26.622  1.00 59.66           N  
ATOM   1052  CA  GLN A 253       1.181  38.562 -25.919  1.00 59.66           C  
ATOM   1053  C   GLN A 253      -0.191  38.339 -25.300  1.00 59.66           C  
ATOM   1054  O   GLN A 253      -0.288  38.388 -24.044  1.00 59.66           O  
ATOM   1055  CB  GLN A 253       1.096  39.802 -26.826  1.00 59.66           C  
ATOM   1056  CG  GLN A 253       2.440  40.195 -27.441  1.00 59.66           C  
ATOM   1057  CD  GLN A 253       3.319  40.757 -26.334  1.00 59.66           C  
ATOM   1058  NE2 GLN A 253       4.487  40.103 -26.099  1.00 59.66           N  
ATOM   1059  OE1 GLN A 253       2.973  41.747 -25.690  1.00 59.66           O  
ATOM   1060  OXT GLN A 253      -1.162  38.121 -26.072  1.00 59.66           O1-
TER    1061      GLN A 253 
ATOM   1062  N   ILE B 256      -5.203  26.433  -7.787  1.00 87.18           N  
ATOM   1063  CA  ILE B 256      -3.770  26.794  -7.907  1.00 87.18           C  
ATOM   1064  C   ILE B 256      -3.351  27.651  -6.755  1.00 87.18           C  
ATOM   1065  O   ILE B 256      -4.020  28.629  -6.424  1.00 87.18           O  
ATOM   1066  CB  ILE B 256      -3.541  27.557  -9.179  1.00 87.18           C  
ATOM   1067  CG1 ILE B 256      -3.899  26.682 -10.393  1.00 87.18           C  
ATOM   1068  CG2 ILE B 256      -2.090  28.065  -9.179  1.00 87.18           C  
ATOM   1069  CD1 ILE B 256      -3.076  25.398 -10.487  1.00 87.18           C  
ATOM   1070  N   VAL B 257      -2.218  27.297  -6.110  1.00106.92           N  
ATOM   1071  CA  VAL B 257      -1.775  28.029  -4.958  1.00106.92           C  
ATOM   1072  C   VAL B 257      -0.547  28.814  -5.299  1.00106.92           C  
ATOM   1073  O   VAL B 257       0.376  28.306  -5.934  1.00106.92           O  
ATOM   1074  CB  VAL B 257      -1.439  27.149  -3.789  1.00106.92           C  
ATOM   1075  CG1 VAL B 257      -2.738  26.519  -3.261  1.00106.92           C  
ATOM   1076  CG2 VAL B 257      -0.411  26.103  -4.250  1.00106.92           C  
ATOM   1077  N   GLY B 258      -0.536  30.101  -4.888  1.00 26.72           N  
ATOM   1078  CA  GLY B 258       0.602  30.965  -5.051  1.00 26.72           C  
ATOM   1079  C   GLY B 258       0.710  31.436  -6.468  1.00 26.72           C  
ATOM   1080  O   GLY B 258       1.777  31.879  -6.890  1.00 26.72           O  
ATOM   1081  N   GLY B 259      -0.387  31.349  -7.246  1.00 26.98           N  
ATOM   1082  CA  GLY B 259      -0.338  31.746  -8.627  1.00 26.98           C  
ATOM   1083  C   GLY B 259      -0.962  33.096  -8.795  1.00 26.98           C  
ATOM   1084  O   GLY B 259      -1.149  33.835  -7.830  1.00 26.98           O  
ATOM   1085  N   GLU B 260      -1.305  33.440 -10.059  1.00 70.64           N  
ATOM   1086  CA  GLU B 260      -1.902  34.710 -10.374  1.00 70.64           C  
ATOM   1087  C   GLU B 260      -2.994  34.465 -11.373  1.00 70.64           C  
ATOM   1088  O   GLU B 260      -3.075  33.392 -11.969  1.00 70.64           O  
ATOM   1089  CB  GLU B 260      -0.914  35.703 -11.009  1.00 70.64           C  
ATOM   1090  CG  GLU B 260       0.261  36.059 -10.091  1.00 70.64           C  
ATOM   1091  CD  GLU B 260      -0.286  36.768  -8.863  1.00 70.64           C  
ATOM   1092  OE1 GLU B 260      -1.345  37.440  -8.986  1.00 70.64           O  
ATOM   1093  OE2 GLU B 260       0.349  36.641  -7.784  1.00 70.64           O1-
ATOM   1094  N   SER B 261      -3.882  35.465 -11.570  1.00 67.35           N  
ATOM   1095  CA  SER B 261      -4.964  35.317 -12.503  1.00 67.35           C  
ATOM   1096  C   SER B 261      -4.370  35.233 -13.871  1.00 67.35           C  
ATOM   1097  O   SER B 261      -3.359  35.872 -14.161  1.00 67.35           O  
ATOM   1098  CB  SER B 261      -5.952  36.497 -12.498  1.00 67.35           C  
ATOM   1099  OG  SER B 261      -6.589  36.598 -11.234  1.00 67.35           O  
ATOM   1100  N   ALA B 262      -4.994  34.429 -14.757  1.00 33.10           N  
ATOM   1101  CA  ALA B 262      -4.463  34.279 -16.081  1.00 33.10           C  
ATOM   1102  C   ALA B 262      -5.313  35.069 -17.022  1.00 33.10           C  
ATOM   1103  O   ALA B 262      -6.538  35.017 -16.957  1.00 33.10           O  
ATOM   1104  CB  ALA B 262      -4.449  32.823 -16.576  1.00 33.10           C  
ATOM   1105  N   LEU B 263      -4.667  35.830 -17.930  1.00 40.84           N  
ATOM   1106  CA  LEU B 263      -5.386  36.615 -18.894  1.00 40.84           C  
ATOM   1107  C   LEU B 263      -6.000  35.645 -19.847  1.00 40.84           C  
ATOM   1108  O   LEU B 263      -5.462  34.566 -20.085  1.00 40.84           O  
ATOM   1109  CB  LEU B 263      -4.501  37.575 -19.711  1.00 40.84           C  
ATOM   1110  CG  LEU B 263      -3.864  38.697 -18.869  1.00 40.84           C  
ATOM   1111  CD1 LEU B 263      -2.996  39.626 -19.736  1.00 40.84           C  
ATOM   1112  CD2 LEU B 263      -4.926  39.454 -18.053  1.00 40.84           C  
ATOM   1113  N   PRO B 264      -7.127  36.001 -20.397  1.00139.27           N  
ATOM   1114  CA  PRO B 264      -7.786  35.096 -21.293  1.00139.27           C  
ATOM   1115  C   PRO B 264      -6.979  34.868 -22.525  1.00139.27           C  
ATOM   1116  O   PRO B 264      -6.356  35.811 -23.010  1.00139.27           O  
ATOM   1117  CB  PRO B 264      -9.176  35.681 -21.524  1.00139.27           C  
ATOM   1118  CG  PRO B 264      -9.460  36.442 -20.214  1.00139.27           C  
ATOM   1119  CD  PRO B 264      -8.071  36.857 -19.697  1.00139.27           C  
ATOM   1120  N   GLY B 265      -6.971  33.616 -23.028  1.00 32.58           N  
ATOM   1121  CA  GLY B 265      -6.263  33.258 -24.226  1.00 32.58           C  
ATOM   1122  C   GLY B 265      -4.888  32.789 -23.867  1.00 32.58           C  
ATOM   1123  O   GLY B 265      -4.170  32.276 -24.725  1.00 32.58           O  
ATOM   1124  N   ALA B 266      -4.465  32.960 -22.604  1.00 48.91           N  
ATOM   1125  CA  ALA B 266      -3.142  32.553 -22.220  1.00 48.91           C  
ATOM   1126  C   ALA B 266      -3.027  31.065 -22.340  1.00 48.91           C  
ATOM   1127  O   ALA B 266      -1.988  30.556 -22.760  1.00 48.91           O  
ATOM   1128  CB  ALA B 266      -2.802  32.929 -20.768  1.00 48.91           C  
ATOM   1129  N   TRP B 267      -4.079  30.319 -21.943  1.00120.26           N  
ATOM   1130  CA  TRP B 267      -3.973  28.890 -22.014  1.00120.26           C  
ATOM   1131  C   TRP B 267      -5.218  28.399 -22.701  1.00120.26           C  
ATOM   1132  O   TRP B 267      -6.186  28.012 -22.053  1.00120.26           O  
ATOM   1133  CB  TRP B 267      -3.928  28.286 -20.602  1.00120.26           C  
ATOM   1134  CG  TRP B 267      -2.896  28.971 -19.732  1.00120.26           C  
ATOM   1135  CD1 TRP B 267      -3.113  29.874 -18.734  1.00120.26           C  
ATOM   1136  CD2 TRP B 267      -1.469  28.834 -19.847  1.00120.26           C  
ATOM   1137  CE2 TRP B 267      -0.896  29.677 -18.892  1.00120.26           C  
ATOM   1138  CE3 TRP B 267      -0.698  28.077 -20.679  1.00120.26           C  
ATOM   1139  NE1 TRP B 267      -1.917  30.307 -18.216  1.00120.26           N  
ATOM   1140  CZ2 TRP B 267       0.460  29.773 -18.756  1.00120.26           C  
ATOM   1141  CZ3 TRP B 267       0.669  28.172 -20.534  1.00120.26           C  
ATOM   1142  CH2 TRP B 267       1.238  29.004 -19.592  1.00120.26           C  
ATOM   1143  N   PRO B 268      -5.204  28.365 -24.002  1.00 90.49           N  
ATOM   1144  CA  PRO B 268      -6.349  28.023 -24.812  1.00 90.49           C  
ATOM   1145  C   PRO B 268      -6.868  26.635 -24.563  1.00 90.49           C  
ATOM   1146  O   PRO B 268      -8.030  26.382 -24.875  1.00 90.49           O  
ATOM   1147  CB  PRO B 268      -5.871  28.187 -26.256  1.00 90.49           C  
ATOM   1148  CG  PRO B 268      -4.353  27.925 -26.170  1.00 90.49           C  
ATOM   1149  CD  PRO B 268      -3.969  28.426 -24.768  1.00 90.49           C  
ATOM   1150  N   TRP B 269      -6.003  25.718 -24.091  1.00123.83           N  
ATOM   1151  CA  TRP B 269      -6.267  24.328 -23.820  1.00123.83           C  
ATOM   1152  C   TRP B 269      -7.073  24.080 -22.571  1.00123.83           C  
ATOM   1153  O   TRP B 269      -7.691  23.021 -22.448  1.00123.83           O  
ATOM   1154  CB  TRP B 269      -4.977  23.503 -23.765  1.00123.83           C  
ATOM   1155  CG  TRP B 269      -3.849  24.132 -22.987  1.00123.83           C  
ATOM   1156  CD1 TRP B 269      -3.553  24.098 -21.656  1.00123.83           C  
ATOM   1157  CD2 TRP B 269      -2.785  24.855 -23.625  1.00123.83           C  
ATOM   1158  CE2 TRP B 269      -1.879  25.221 -22.632  1.00123.83           C  
ATOM   1159  CE3 TRP B 269      -2.574  25.170 -24.937  1.00123.83           C  
ATOM   1160  NE1 TRP B 269      -2.361  24.749 -21.427  1.00123.83           N  
ATOM   1161  CZ2 TRP B 269      -0.740  25.913 -22.939  1.00123.83           C  
ATOM   1162  CZ3 TRP B 269      -1.436  25.884 -25.241  1.00123.83           C  
ATOM   1163  CH2 TRP B 269      -0.536  26.248 -24.261  1.00123.83           C  
ATOM   1164  N   GLN B 270      -7.038  25.000 -21.582  1.00152.33           N  
ATOM   1165  CA  GLN B 270      -7.718  24.802 -20.324  1.00152.33           C  
ATOM   1166  C   GLN B 270      -9.196  24.665 -20.557  1.00152.33           C  
ATOM   1167  O   GLN B 270      -9.764  25.301 -21.446  1.00152.33           O  
ATOM   1168  CB  GLN B 270      -7.454  25.950 -19.327  1.00152.33           C  
ATOM   1169  CG  GLN B 270      -8.052  25.739 -17.935  1.00152.33           C  
ATOM   1170  CD  GLN B 270      -7.482  24.451 -17.362  1.00152.33           C  
ATOM   1171  NE2 GLN B 270      -6.138  24.407 -17.163  1.00152.33           N  
ATOM   1172  OE1 GLN B 270      -8.217  23.499 -17.107  1.00152.33           O  
ATOM   1173  N   VAL B 271      -9.846  23.779 -19.762  1.00117.71           N  
ATOM   1174  CA  VAL B 271     -11.254  23.498 -19.870  1.00117.71           C  
ATOM   1175  C   VAL B 271     -11.744  23.145 -18.494  1.00117.71           C  
ATOM   1176  O   VAL B 271     -10.986  22.642 -17.667  1.00117.71           O  
ATOM   1177  CB  VAL B 271     -11.544  22.316 -20.752  1.00117.71           C  
ATOM   1178  CG1 VAL B 271     -11.324  21.027 -19.940  1.00117.71           C  
ATOM   1179  CG2 VAL B 271     -12.945  22.460 -21.363  1.00117.71           C  
ATOM   1180  N   SER B 272     -13.043  23.394 -18.223  1.00 74.32           N  
ATOM   1181  CA  SER B 272     -13.629  23.107 -16.944  1.00 74.32           C  
ATOM   1182  C   SER B 272     -14.569  21.945 -17.105  1.00 74.32           C  
ATOM   1183  O   SER B 272     -15.395  21.914 -18.018  1.00 74.32           O  
ATOM   1184  CB  SER B 272     -14.463  24.281 -16.412  1.00 74.32           C  
ATOM   1185  OG  SER B 272     -15.144  23.897 -15.230  1.00 74.32           O  
ATOM   1186  N   LEU B 273     -14.432  20.942 -16.210  1.00173.77           N  
ATOM   1187  CA  LEU B 273     -15.325  19.820 -16.125  1.00173.77           C  
ATOM   1188  C   LEU B 273     -16.280  20.163 -15.035  1.00173.77           C  
ATOM   1189  O   LEU B 273     -15.874  20.349 -13.888  1.00173.77           O  
ATOM   1190  CB  LEU B 273     -14.660  18.513 -15.661  1.00173.77           C  
ATOM   1191  CG  LEU B 273     -14.027  17.673 -16.772  1.00173.77           C  
ATOM   1192  CD1 LEU B 273     -13.351  16.414 -16.200  1.00173.77           C  
ATOM   1193  CD2 LEU B 273     -15.102  17.316 -17.813  1.00173.77           C  
ATOM   1194  N   HIS B 274     -17.580  20.249 -15.373  1.00 87.54           N  
ATOM   1195  CA  HIS B 274     -18.567  20.573 -14.391  1.00 87.54           C  
ATOM   1196  C   HIS B 274     -19.441  19.389 -14.243  1.00 87.54           C  
ATOM   1197  O   HIS B 274     -19.602  18.595 -15.168  1.00 87.54           O  
ATOM   1198  CB  HIS B 274     -19.517  21.720 -14.785  1.00 87.54           C  
ATOM   1199  CG  HIS B 274     -18.976  23.109 -14.611  1.00 87.54           C  
ATOM   1200  CD2 HIS B 274     -19.377  24.085 -13.749  1.00 87.54           C  
ATOM   1201  ND1 HIS B 274     -17.957  23.660 -15.355  1.00 87.54           N  
ATOM   1202  CE1 HIS B 274     -17.795  24.933 -14.912  1.00 87.54           C  
ATOM   1203  NE2 HIS B 274     -18.635  25.236 -13.939  1.00 87.54           N  
ATOM   1204  N   VAL B 275     -19.967  19.230 -13.019  1.00 82.66           N  
ATOM   1205  CA  VAL B 275     -20.993  18.284 -12.740  1.00 82.66           C  
ATOM   1206  C   VAL B 275     -22.072  19.184 -12.268  1.00 82.66           C  
ATOM   1207  O   VAL B 275     -21.946  19.810 -11.216  1.00 82.66           O  
ATOM   1208  CB  VAL B 275     -20.645  17.332 -11.630  1.00 82.66           C  
ATOM   1209  CG1 VAL B 275     -21.861  16.429 -11.352  1.00 82.66           C  
ATOM   1210  CG2 VAL B 275     -19.371  16.566 -12.019  1.00 82.66           C  
ATOM   1211  N   GLN B 276     -23.155  19.305 -13.053  1.00132.09           N  
ATOM   1212  CA  GLN B 276     -24.137  20.249 -12.639  1.00132.09           C  
ATOM   1213  C   GLN B 276     -23.502  21.593 -12.708  1.00132.09           C  
ATOM   1214  O   GLN B 276     -22.707  21.888 -13.600  1.00132.09           O  
ATOM   1215  CB  GLN B 276     -24.677  19.994 -11.205  1.00132.09           C  
ATOM   1216  CG  GLN B 276     -25.953  20.762 -10.823  1.00132.09           C  
ATOM   1217  CD  GLN B 276     -26.528  20.140  -9.559  1.00132.09           C  
ATOM   1218  NE2 GLN B 276     -27.795  20.510  -9.231  1.00132.09           N  
ATOM   1219  OE1 GLN B 276     -25.873  19.346  -8.885  1.00132.09           O  
ATOM   1220  N   ASN B 277     -23.911  22.437 -11.755  1.00 68.37           N  
ATOM   1221  CA  ASN B 277     -23.536  23.793 -11.537  1.00 68.37           C  
ATOM   1222  C   ASN B 277     -22.119  23.881 -11.065  1.00 68.37           C  
ATOM   1223  O   ASN B 277     -21.488  24.921 -11.242  1.00 68.37           O  
ATOM   1224  CB  ASN B 277     -24.406  24.466 -10.462  1.00 68.37           C  
ATOM   1225  CG  ASN B 277     -25.839  24.509 -10.975  1.00 68.37           C  
ATOM   1226  ND2 ASN B 277     -26.822  24.573 -10.037  1.00 68.37           N  
ATOM   1227  OD1 ASN B 277     -26.079  24.483 -12.180  1.00 68.37           O  
ATOM   1228  N   VAL B 278     -21.588  22.819 -10.418  1.00111.38           N  
ATOM   1229  CA  VAL B 278     -20.303  22.934  -9.782  1.00111.38           C  
ATOM   1230  C   VAL B 278     -19.179  22.411 -10.625  1.00111.38           C  
ATOM   1231  O   VAL B 278     -19.296  21.403 -11.317  1.00111.38           O  
ATOM   1232  CB  VAL B 278     -20.221  22.214  -8.465  1.00111.38           C  
ATOM   1233  CG1 VAL B 278     -21.224  22.851  -7.488  1.00111.38           C  
ATOM   1234  CG2 VAL B 278     -20.453  20.713  -8.711  1.00111.38           C  
ATOM   1235  N   HIS B 279     -18.041  23.139 -10.565  1.00 98.97           N  
ATOM   1236  CA  HIS B 279     -16.797  22.813 -11.207  1.00 98.97           C  
ATOM   1237  C   HIS B 279     -16.103  21.762 -10.391  1.00 98.97           C  
ATOM   1238  O   HIS B 279     -15.765  22.003  -9.235  1.00 98.97           O  
ATOM   1239  CB  HIS B 279     -15.849  24.023 -11.255  1.00 98.97           C  
ATOM   1240  CG  HIS B 279     -14.432  23.665 -11.587  1.00 98.97           C  
ATOM   1241  CD2 HIS B 279     -13.397  23.403 -10.744  1.00 98.97           C  
ATOM   1242  ND1 HIS B 279     -13.923  23.533 -12.857  1.00 98.97           N  
ATOM   1243  CE1 HIS B 279     -12.615  23.198 -12.724  1.00 98.97           C  
ATOM   1244  NE2 HIS B 279     -12.249  23.107 -11.457  1.00 98.97           N  
ATOM   1245  N   VAL B 280     -15.998  20.526 -10.929  1.00139.47           N  
ATOM   1246  CA  VAL B 280     -15.269  19.450 -10.311  1.00139.47           C  
ATOM   1247  C   VAL B 280     -13.795  19.434 -10.639  1.00139.47           C  
ATOM   1248  O   VAL B 280     -12.959  19.385  -9.737  1.00139.47           O  
ATOM   1249  CB  VAL B 280     -15.837  18.122 -10.698  1.00139.47           C  
ATOM   1250  CG1 VAL B 280     -17.243  18.000 -10.091  1.00139.47           C  
ATOM   1251  CG2 VAL B 280     -15.840  18.045 -12.233  1.00139.47           C  
ATOM   1252  N   CYS B 281     -13.436  19.492 -11.949  1.00 76.77           N  
ATOM   1253  CA  CYS B 281     -12.061  19.300 -12.347  1.00 76.77           C  
ATOM   1254  C   CYS B 281     -11.743  20.036 -13.614  1.00 76.77           C  
ATOM   1255  O   CYS B 281     -12.618  20.541 -14.317  1.00 76.77           O  
ATOM   1256  CB  CYS B 281     -11.702  17.837 -12.654  1.00 76.77           C  
ATOM   1257  SG  CYS B 281     -11.553  16.796 -11.178  1.00 76.77           S  
ATOM   1258  N   GLY B 282     -10.426  20.121 -13.908  1.00 41.48           N  
ATOM   1259  CA  GLY B 282      -9.924  20.681 -15.128  1.00 41.48           C  
ATOM   1260  C   GLY B 282      -9.852  19.576 -16.137  1.00 41.48           C  
ATOM   1261  O   GLY B 282     -10.205  18.429 -15.858  1.00 41.48           O  
ATOM   1262  N   GLY B 283      -9.400  19.931 -17.355  1.00 39.76           N  
ATOM   1263  CA  GLY B 283      -9.145  19.015 -18.428  1.00 39.76           C  
ATOM   1264  C   GLY B 283      -8.312  19.791 -19.401  1.00 39.76           C  
ATOM   1265  O   GLY B 283      -8.294  21.021 -19.348  1.00 39.76           O  
ATOM   1266  N   SER B 284      -7.590  19.095 -20.305  1.00 52.61           N  
ATOM   1267  CA  SER B 284      -6.773  19.771 -21.278  1.00 52.61           C  
ATOM   1268  C   SER B 284      -7.157  19.243 -22.627  1.00 52.61           C  
ATOM   1269  O   SER B 284      -7.278  18.032 -22.816  1.00 52.61           O  
ATOM   1270  CB  SER B 284      -5.270  19.492 -21.088  1.00 52.61           C  
ATOM   1271  OG  SER B 284      -4.503  20.170 -22.071  1.00 52.61           O  
ATOM   1272  N   ILE B 285      -7.338  20.156 -23.605  1.00131.53           N  
ATOM   1273  CA  ILE B 285      -7.726  19.792 -24.943  1.00131.53           C  
ATOM   1274  C   ILE B 285      -6.514  19.324 -25.699  1.00131.53           C  
ATOM   1275  O   ILE B 285      -5.478  19.983 -25.698  1.00131.53           O  
ATOM   1276  CB  ILE B 285      -8.328  20.940 -25.699  1.00131.53           C  
ATOM   1277  CG1 ILE B 285      -8.890  20.469 -27.043  1.00131.53           C  
ATOM   1278  CG2 ILE B 285      -7.275  22.052 -25.818  1.00131.53           C  
ATOM   1279  CD1 ILE B 285      -9.763  21.514 -27.736  1.00131.53           C  
ATOM   1280  N   ILE B 286      -6.563  18.065 -26.184  1.00123.60           N  
ATOM   1281  CA  ILE B 286      -5.629  17.456 -27.096  1.00123.60           C  
ATOM   1282  C   ILE B 286      -6.016  17.680 -28.538  1.00123.60           C  
ATOM   1283  O   ILE B 286      -5.156  17.728 -29.414  1.00123.60           O  
ATOM   1284  CB  ILE B 286      -5.411  15.998 -26.804  1.00123.60           C  
ATOM   1285  CG1 ILE B 286      -6.696  15.169 -26.941  1.00123.60           C  
ATOM   1286  CG2 ILE B 286      -4.789  15.929 -25.399  1.00123.60           C  
ATOM   1287  CD1 ILE B 286      -6.449  13.667 -26.804  1.00123.60           C  
ATOM   1288  N   THR B 287      -7.338  17.699 -28.834  1.00132.68           N  
ATOM   1289  CA  THR B 287      -7.858  17.883 -30.169  1.00132.68           C  
ATOM   1290  C   THR B 287      -9.196  18.548 -30.021  1.00132.68           C  
ATOM   1291  O   THR B 287      -9.706  18.639 -28.908  1.00132.68           O  
ATOM   1292  CB  THR B 287      -8.090  16.590 -30.892  1.00132.68           C  
ATOM   1293  CG2 THR B 287      -6.774  15.795 -30.883  1.00132.68           C  
ATOM   1294  OG1 THR B 287      -9.112  15.843 -30.249  1.00132.68           O  
ATOM   1295  N   PRO B 288      -9.815  19.009 -31.082  1.00150.05           N  
ATOM   1296  CA  PRO B 288     -11.084  19.674 -30.932  1.00150.05           C  
ATOM   1297  C   PRO B 288     -12.132  18.764 -30.355  1.00150.05           C  
ATOM   1298  O   PRO B 288     -13.106  19.259 -29.788  1.00150.05           O  
ATOM   1299  CB  PRO B 288     -11.409  20.244 -32.308  1.00150.05           C  
ATOM   1300  CG  PRO B 288     -10.018  20.510 -32.918  1.00150.05           C  
ATOM   1301  CD  PRO B 288      -9.095  19.468 -32.258  1.00150.05           C  
ATOM   1302  N   GLU B 289     -12.006  17.449 -30.610  1.00143.13           N  
ATOM   1303  CA  GLU B 289     -12.868  16.398 -30.129  1.00143.13           C  
ATOM   1304  C   GLU B 289     -12.506  15.840 -28.774  1.00143.13           C  
ATOM   1305  O   GLU B 289     -13.381  15.302 -28.094  1.00143.13           O  
ATOM   1306  CB  GLU B 289     -12.898  15.190 -31.080  1.00143.13           C  
ATOM   1307  CG  GLU B 289     -13.674  15.455 -32.364  1.00143.13           C  
ATOM   1308  CD  GLU B 289     -13.422  14.315 -33.332  1.00143.13           C  
ATOM   1309  OE1 GLU B 289     -12.504  13.499 -33.057  1.00143.13           O  
ATOM   1310  OE2 GLU B 289     -14.141  14.251 -34.364  1.00143.13           O1-
ATOM   1311  N   TRP B 290     -11.214  15.883 -28.369  1.00 95.27           N  
ATOM   1312  CA  TRP B 290     -10.798  15.123 -27.211  1.00 95.27           C  
ATOM   1313  C   TRP B 290     -10.186  15.960 -26.118  1.00 95.27           C  
ATOM   1314  O   TRP B 290      -9.401  16.874 -26.366  1.00 95.27           O  
ATOM   1315  CB  TRP B 290      -9.727  14.077 -27.560  1.00 95.27           C  
ATOM   1316  CG  TRP B 290     -10.197  12.985 -28.486  1.00 95.27           C  
ATOM   1317  CD1 TRP B 290     -10.201  12.943 -29.850  1.00 95.27           C  
ATOM   1318  CD2 TRP B 290     -10.732  11.733 -28.038  1.00 95.27           C  
ATOM   1319  CE2 TRP B 290     -11.036  10.983 -29.173  1.00 95.27           C  
ATOM   1320  CE3 TRP B 290     -10.951  11.248 -26.781  1.00 95.27           C  
ATOM   1321  NE1 TRP B 290     -10.705  11.738 -30.280  1.00 95.27           N  
ATOM   1322  CZ2 TRP B 290     -11.564   9.729 -29.067  1.00 95.27           C  
ATOM   1323  CZ3 TRP B 290     -11.486   9.985 -26.676  1.00 95.27           C  
ATOM   1324  CH2 TRP B 290     -11.787   9.240 -27.798  1.00 95.27           C  
ATOM   1325  N   ILE B 291     -10.531  15.626 -24.850  1.00104.48           N  
ATOM   1326  CA  ILE B 291      -9.967  16.285 -23.702  1.00104.48           C  
ATOM   1327  C   ILE B 291      -9.424  15.229 -22.783  1.00104.48           C  
ATOM   1328  O   ILE B 291     -10.105  14.246 -22.485  1.00104.48           O  
ATOM   1329  CB  ILE B 291     -10.979  17.067 -22.913  1.00104.48           C  
ATOM   1330  CG1 ILE B 291     -11.599  18.177 -23.776  1.00104.48           C  
ATOM   1331  CG2 ILE B 291     -10.286  17.592 -21.645  1.00104.48           C  
ATOM   1332  CD1 ILE B 291     -10.582  19.201 -24.272  1.00104.48           C  
ATOM   1333  N   VAL B 292      -8.155  15.407 -22.346  1.00 57.97           N  
ATOM   1334  CA  VAL B 292      -7.524  14.551 -21.374  1.00 57.97           C  
ATOM   1335  C   VAL B 292      -7.824  15.130 -20.019  1.00 57.97           C  
ATOM   1336  O   VAL B 292      -7.741  16.343 -19.830  1.00 57.97           O  
ATOM   1337  CB  VAL B 292      -6.032  14.479 -21.521  1.00 57.97           C  
ATOM   1338  CG1 VAL B 292      -5.466  13.605 -20.388  1.00 57.97           C  
ATOM   1339  CG2 VAL B 292      -5.702  13.965 -22.932  1.00 57.97           C  
ATOM   1340  N   THR B 293      -8.198  14.266 -19.049  1.00143.46           N  
ATOM   1341  CA  THR B 293      -8.497  14.652 -17.690  1.00143.46           C  
ATOM   1342  C   THR B 293      -7.968  13.565 -16.805  1.00143.46           C  
ATOM   1343  O   THR B 293      -7.166  12.741 -17.238  1.00143.46           O  
ATOM   1344  CB  THR B 293      -9.959  14.727 -17.357  1.00143.46           C  
ATOM   1345  CG2 THR B 293     -10.642  15.719 -18.296  1.00143.46           C  
ATOM   1346  OG1 THR B 293     -10.567  13.449 -17.470  1.00143.46           O  
ATOM   1347  N   ALA B 294      -8.410  13.552 -15.528  1.00 48.05           N  
ATOM   1348  CA  ALA B 294      -7.988  12.556 -14.576  1.00 48.05           C  
ATOM   1349  C   ALA B 294      -9.150  11.643 -14.311  1.00 48.05           C  
ATOM   1350  O   ALA B 294     -10.310  12.038 -14.405  1.00 48.05           O  
ATOM   1351  CB  ALA B 294      -7.546  13.144 -13.225  1.00 48.05           C  
ATOM   1352  N   ALA B 295      -8.843  10.366 -14.007  1.00 52.17           N  
ATOM   1353  CA  ALA B 295      -9.817   9.341 -13.745  1.00 52.17           C  
ATOM   1354  C   ALA B 295     -10.612   9.639 -12.508  1.00 52.17           C  
ATOM   1355  O   ALA B 295     -11.834   9.496 -12.505  1.00 52.17           O  
ATOM   1356  CB  ALA B 295      -9.179   7.958 -13.539  1.00 52.17           C  
ATOM   1357  N   HIS B 296      -9.952  10.126 -11.441  1.00 77.82           N  
ATOM   1358  CA  HIS B 296     -10.590  10.213 -10.156  1.00 77.82           C  
ATOM   1359  C   HIS B 296     -11.777  11.122 -10.187  1.00 77.82           C  
ATOM   1360  O   HIS B 296     -12.725  10.926  -9.430  1.00 77.82           O  
ATOM   1361  CB  HIS B 296      -9.664  10.627  -8.994  1.00 77.82           C  
ATOM   1362  CG  HIS B 296      -9.336  12.087  -8.914  1.00 77.82           C  
ATOM   1363  CD2 HIS B 296     -10.034  13.108  -8.345  1.00 77.82           C  
ATOM   1364  ND1 HIS B 296      -8.187  12.650  -9.416  1.00 77.82           N  
ATOM   1365  CE1 HIS B 296      -8.244  13.974  -9.128  1.00 77.82           C  
ATOM   1366  NE2 HIS B 296      -9.347  14.301  -8.480  1.00 77.82           N  
ATOM   1367  N   CYS B 297     -11.776  12.133 -11.068  1.00 77.29           N  
ATOM   1368  CA  CYS B 297     -12.837  13.097 -11.080  1.00 77.29           C  
ATOM   1369  C   CYS B 297     -14.185  12.433 -11.300  1.00 77.29           C  
ATOM   1370  O   CYS B 297     -15.171  12.869 -10.706  1.00 77.29           O  
ATOM   1371  CB  CYS B 297     -12.626  14.145 -12.187  1.00 77.29           C  
ATOM   1372  SG  CYS B 297     -11.037  14.997 -11.963  1.00 77.29           S  
ATOM   1373  N   VAL B 298     -14.267  11.400 -12.175  1.00174.97           N  
ATOM   1374  CA  VAL B 298     -15.517  10.829 -12.641  1.00174.97           C  
ATOM   1375  C   VAL B 298     -16.420  10.043 -11.738  1.00174.97           C  
ATOM   1376  O   VAL B 298     -17.426  10.597 -11.302  1.00174.97           O  
ATOM   1377  CB  VAL B 298     -15.324  10.010 -13.886  1.00174.97           C  
ATOM   1378  CG1 VAL B 298     -14.888  10.959 -15.015  1.00174.97           C  
ATOM   1379  CG2 VAL B 298     -14.303   8.894 -13.603  1.00174.97           C  
ATOM   1380  N   GLU B 299     -16.015   8.804 -11.356  1.00110.57           N  
ATOM   1381  CA  GLU B 299     -16.855   7.761 -10.782  1.00110.57           C  
ATOM   1382  C   GLU B 299     -18.316   8.089 -10.901  1.00110.57           C  
ATOM   1383  O   GLU B 299     -18.941   8.492  -9.922  1.00110.57           O  
ATOM   1384  CB  GLU B 299     -16.576   7.467  -9.298  1.00110.57           C  
ATOM   1385  CG  GLU B 299     -15.256   6.743  -9.040  1.00110.57           C  
ATOM   1386  CD  GLU B 299     -15.145   6.517  -7.538  1.00110.57           C  
ATOM   1387  OE1 GLU B 299     -15.656   5.470  -7.059  1.00110.57           O  
ATOM   1388  OE2 GLU B 299     -14.555   7.388  -6.844  1.00110.57           O1-
ATOM   1389  N   LYS B 300     -18.908   7.912 -12.106  1.00175.73           N  
ATOM   1390  CA  LYS B 300     -20.284   8.297 -12.280  1.00175.73           C  
ATOM   1391  C   LYS B 300     -20.762   7.939 -13.653  1.00175.73           C  
ATOM   1392  O   LYS B 300     -20.084   7.303 -14.456  1.00175.73           O  
ATOM   1393  CB  LYS B 300     -20.522   9.819 -12.213  1.00175.73           C  
ATOM   1394  CG  LYS B 300     -20.681  10.409 -10.814  1.00175.73           C  
ATOM   1395  CD  LYS B 300     -21.935   9.906 -10.100  1.00175.73           C  
ATOM   1396  CE  LYS B 300     -23.234  10.450 -10.699  1.00175.73           C  
ATOM   1397  NZ  LYS B 300     -24.401   9.786 -10.075  1.00175.73           N1+
ATOM   1398  N   PRO B 301     -21.995   8.335 -13.870  1.00111.93           N  
ATOM   1399  CA  PRO B 301     -22.618   8.213 -15.165  1.00111.93           C  
ATOM   1400  C   PRO B 301     -22.164   9.341 -16.046  1.00111.93           C  
ATOM   1401  O   PRO B 301     -21.441  10.214 -15.567  1.00111.93           O  
ATOM   1402  CB  PRO B 301     -24.123   8.188 -14.927  1.00111.93           C  
ATOM   1403  CG  PRO B 301     -24.257   7.658 -13.491  1.00111.93           C  
ATOM   1404  CD  PRO B 301     -22.963   8.121 -12.803  1.00111.93           C  
ATOM   1405  N   LEU B 302     -22.552   9.319 -17.339  1.00141.86           N  
ATOM   1406  CA  LEU B 302     -22.071  10.262 -18.313  1.00141.86           C  
ATOM   1407  C   LEU B 302     -22.462  11.701 -18.132  1.00141.86           C  
ATOM   1408  O   LEU B 302     -21.589  12.553 -17.982  1.00141.86           O  
ATOM   1409  CB  LEU B 302     -22.521   9.933 -19.745  1.00141.86           C  
ATOM   1410  CG  LEU B 302     -21.950   8.636 -20.333  1.00141.86           C  
ATOM   1411  CD1 LEU B 302     -22.433   7.401 -19.557  1.00141.86           C  
ATOM   1412  CD2 LEU B 302     -22.256   8.555 -21.837  1.00141.86           C  
ATOM   1413  N   ASN B 303     -23.761  12.054 -18.086  1.00164.82           N  
ATOM   1414  CA  ASN B 303     -23.909  13.480 -18.234  1.00164.82           C  
ATOM   1415  C   ASN B 303     -24.970  14.065 -17.378  1.00164.82           C  
ATOM   1416  O   ASN B 303     -26.018  13.444 -17.227  1.00164.82           O  
ATOM   1417  CB  ASN B 303     -24.253  13.855 -19.692  1.00164.82           C  
ATOM   1418  CG  ASN B 303     -24.155  15.361 -19.912  1.00164.82           C  
ATOM   1419  ND2 ASN B 303     -25.119  16.137 -19.346  1.00164.82           N  
ATOM   1420  OD1 ASN B 303     -23.252  15.835 -20.596  1.00164.82           O  
ATOM   1421  N   ASN B 304     -24.668  15.260 -16.786  1.00233.59           N  
ATOM   1422  CA  ASN B 304     -25.608  16.092 -16.066  1.00233.59           C  
ATOM   1423  C   ASN B 304     -25.038  16.841 -14.912  1.00233.59           C  
ATOM   1424  O   ASN B 304     -23.837  17.019 -14.685  1.00233.59           O  
ATOM   1425  CB  ASN B 304     -26.850  15.349 -15.505  1.00233.59           C  
ATOM   1426  CG  ASN B 304     -27.902  15.328 -16.605  1.00233.59           C  
ATOM   1427  ND2 ASN B 304     -29.144  14.901 -16.250  1.00233.59           N  
ATOM   1428  OD1 ASN B 304     -27.629  15.696 -17.746  1.00233.59           O  
ATOM   1429  N   PRO B 305     -26.033  17.394 -14.257  1.00244.38           N  
ATOM   1430  CA  PRO B 305     -25.805  17.851 -12.938  1.00244.38           C  
ATOM   1431  C   PRO B 305     -25.432  16.660 -12.150  1.00244.38           C  
ATOM   1432  O   PRO B 305     -24.612  16.756 -11.237  1.00244.38           O  
ATOM   1433  CB  PRO B 305     -27.092  18.550 -12.526  1.00244.38           C  
ATOM   1434  CG  PRO B 305     -27.568  19.188 -13.841  1.00244.38           C  
ATOM   1435  CD  PRO B 305     -26.991  18.274 -14.935  1.00244.38           C  
ATOM   1436  N   TRP B 306     -26.062  15.530 -12.489  1.00113.54           N  
ATOM   1437  CA  TRP B 306     -25.726  14.277 -11.911  1.00113.54           C  
ATOM   1438  C   TRP B 306     -24.394  13.907 -12.475  1.00113.54           C  
ATOM   1439  O   TRP B 306     -23.578  13.285 -11.797  1.00113.54           O  
ATOM   1440  CB  TRP B 306     -26.752  13.181 -12.247  1.00113.54           C  
ATOM   1441  CG  TRP B 306     -28.087  13.393 -11.566  1.00113.54           C  
ATOM   1442  CD1 TRP B 306     -28.568  12.847 -10.412  1.00113.54           C  
ATOM   1443  CD2 TRP B 306     -29.105  14.287 -12.047  1.00113.54           C  
ATOM   1444  CE2 TRP B 306     -30.166  14.231 -11.143  1.00113.54           C  
ATOM   1445  CE3 TRP B 306     -29.149  15.093 -13.148  1.00113.54           C  
ATOM   1446  NE1 TRP B 306     -29.823  13.343 -10.146  1.00113.54           N  
ATOM   1447  CZ2 TRP B 306     -31.292  14.983 -11.329  1.00113.54           C  
ATOM   1448  CZ3 TRP B 306     -30.288  15.845 -13.336  1.00113.54           C  
ATOM   1449  CH2 TRP B 306     -31.340  15.791 -12.444  1.00113.54           C  
ATOM   1450  N   HIS B 307     -24.130  14.304 -13.741  1.00167.33           N  
ATOM   1451  CA  HIS B 307     -22.925  13.827 -14.349  1.00167.33           C  
ATOM   1452  C   HIS B 307     -22.066  14.949 -14.874  1.00167.33           C  
ATOM   1453  O   HIS B 307     -21.618  15.781 -14.086  1.00167.33           O  
ATOM   1454  CB  HIS B 307     -23.225  12.765 -15.407  1.00167.33           C  
ATOM   1455  CG  HIS B 307     -24.270  11.853 -14.836  1.00167.33           C  
ATOM   1456  CD2 HIS B 307     -25.492  11.494 -15.314  1.00167.33           C  
ATOM   1457  ND1 HIS B 307     -24.166  11.260 -13.596  1.00167.33           N  
ATOM   1458  CE1 HIS B 307     -25.324  10.588 -13.384  1.00167.33           C  
ATOM   1459  NE2 HIS B 307     -26.160  10.699 -14.401  1.00167.33           N  
ATOM   1460  N   TRP B 308     -21.807  15.042 -16.202  1.00143.64           N  
ATOM   1461  CA  TRP B 308     -20.745  15.955 -16.545  1.00143.64           C  
ATOM   1462  C   TRP B 308     -21.011  16.827 -17.745  1.00143.64           C  
ATOM   1463  O   TRP B 308     -21.827  16.513 -18.609  1.00143.64           O  
ATOM   1464  CB  TRP B 308     -19.460  15.174 -16.852  1.00143.64           C  
ATOM   1465  CG  TRP B 308     -19.082  14.252 -15.719  1.00143.64           C  
ATOM   1466  CD1 TRP B 308     -19.637  13.052 -15.388  1.00143.64           C  
ATOM   1467  CD2 TRP B 308     -18.041  14.496 -14.761  1.00143.64           C  
ATOM   1468  CE2 TRP B 308     -18.032  13.415 -13.877  1.00143.64           C  
ATOM   1469  CE3 TRP B 308     -17.169  15.534 -14.628  1.00143.64           C  
ATOM   1470  NE1 TRP B 308     -19.020  12.539 -14.272  1.00143.64           N  
ATOM   1471  CZ2 TRP B 308     -17.146  13.355 -12.840  1.00143.64           C  
ATOM   1472  CZ3 TRP B 308     -16.277  15.465 -13.583  1.00143.64           C  
ATOM   1473  CH2 TRP B 308     -16.264  14.401 -12.706  1.00143.64           C  
ATOM   1474  N   THR B 309     -20.284  17.976 -17.794  1.00 50.52           N  
ATOM   1475  CA  THR B 309     -20.310  18.927 -18.881  1.00 50.52           C  
ATOM   1476  C   THR B 309     -18.929  19.523 -19.004  1.00 50.52           C  
ATOM   1477  O   THR B 309     -18.163  19.516 -18.039  1.00 50.52           O  
ATOM   1478  CB  THR B 309     -21.266  20.064 -18.656  1.00 50.52           C  
ATOM   1479  CG2 THR B 309     -21.228  20.992 -19.882  1.00 50.52           C  
ATOM   1480  OG1 THR B 309     -22.582  19.564 -18.464  1.00 50.52           O  
ATOM   1481  N   ALA B 310     -18.576  20.057 -20.203  1.00 48.50           N  
ATOM   1482  CA  ALA B 310     -17.280  20.658 -20.427  1.00 48.50           C  
ATOM   1483  C   ALA B 310     -17.469  22.099 -20.820  1.00 48.50           C  
ATOM   1484  O   ALA B 310     -18.350  22.424 -21.615  1.00 48.50           O  
ATOM   1485  CB  ALA B 310     -16.468  19.983 -21.549  1.00 48.50           C  
ATOM   1486  N   PHE B 311     -16.640  23.007 -20.251  1.00 64.67           N  
ATOM   1487  CA  PHE B 311     -16.700  24.409 -20.592  1.00 64.67           C  
ATOM   1488  C   PHE B 311     -15.335  24.820 -21.053  1.00 64.67           C  
ATOM   1489  O   PHE B 311     -14.350  24.589 -20.354  1.00 64.67           O  
ATOM   1490  CB  PHE B 311     -17.105  25.328 -19.423  1.00 64.67           C  
ATOM   1491  CG  PHE B 311     -18.552  25.104 -19.135  1.00 64.67           C  
ATOM   1492  CD1 PHE B 311     -19.520  25.710 -19.902  1.00 64.67           C  
ATOM   1493  CD2 PHE B 311     -18.943  24.298 -18.091  1.00 64.67           C  
ATOM   1494  CE1 PHE B 311     -20.855  25.509 -19.640  1.00 64.67           C  
ATOM   1495  CE2 PHE B 311     -20.276  24.092 -17.823  1.00 64.67           C  
ATOM   1496  CZ  PHE B 311     -21.235  24.698 -18.597  1.00 64.67           C  
ATOM   1497  N   ALA B 312     -15.249  25.466 -22.241  1.00 46.94           N  
ATOM   1498  CA  ALA B 312     -13.965  25.813 -22.786  1.00 46.94           C  
ATOM   1499  C   ALA B 312     -13.984  27.218 -23.305  1.00 46.94           C  
ATOM   1500  O   ALA B 312     -15.023  27.744 -23.701  1.00 46.94           O  
ATOM   1501  CB  ALA B 312     -13.542  24.909 -23.959  1.00 46.94           C  
ATOM   1502  N   GLY B 313     -12.796  27.859 -23.296  1.00 38.26           N  
ATOM   1503  CA  GLY B 313     -12.609  29.164 -23.853  1.00 38.26           C  
ATOM   1504  C   GLY B 313     -12.954  30.251 -22.889  1.00 38.26           C  
ATOM   1505  O   GLY B 313     -13.076  31.405 -23.302  1.00 38.26           O  
ATOM   1506  N   ILE B 314     -13.136  29.929 -21.594  1.00143.11           N  
ATOM   1507  CA  ILE B 314     -13.424  30.976 -20.652  1.00143.11           C  
ATOM   1508  C   ILE B 314     -12.474  30.879 -19.494  1.00143.11           C  
ATOM   1509  O   ILE B 314     -12.061  29.788 -19.105  1.00143.11           O  
ATOM   1510  CB  ILE B 314     -14.814  30.936 -20.093  1.00143.11           C  
ATOM   1511  CG1 ILE B 314     -15.101  32.234 -19.319  1.00143.11           C  
ATOM   1512  CG2 ILE B 314     -14.951  29.662 -19.244  1.00143.11           C  
ATOM   1513  CD1 ILE B 314     -15.091  33.484 -20.196  1.00143.11           C  
ATOM   1514  N   LEU B 315     -11.999  32.060 -19.041  1.00136.91           N  
ATOM   1515  CA  LEU B 315     -11.210  32.322 -17.865  1.00136.91           C  
ATOM   1516  C   LEU B 315     -12.090  32.396 -16.656  1.00136.91           C  
ATOM   1517  O   LEU B 315     -11.619  32.215 -15.533  1.00136.91           O  
ATOM   1518  CB  LEU B 315     -10.462  33.662 -17.939  1.00136.91           C  
ATOM   1519  CG  LEU B 315      -9.660  34.004 -16.669  1.00136.91           C  
ATOM   1520  CD1 LEU B 315      -8.498  33.024 -16.443  1.00136.91           C  
ATOM   1521  CD2 LEU B 315      -9.223  35.476 -16.677  1.00136.91           C  
ATOM   1522  N   ARG B 316     -13.377  32.763 -16.846  1.00125.61           N  
ATOM   1523  CA  ARG B 316     -14.243  32.986 -15.720  1.00125.61           C  
ATOM   1524  C   ARG B 316     -15.420  32.057 -15.750  1.00125.61           C  
ATOM   1525  O   ARG B 316     -16.148  31.967 -16.739  1.00125.61           O  
ATOM   1526  CB  ARG B 316     -14.824  34.411 -15.659  1.00125.61           C  
ATOM   1527  CG  ARG B 316     -13.775  35.512 -15.491  1.00125.61           C  
ATOM   1528  CD  ARG B 316     -14.381  36.869 -15.121  1.00125.61           C  
ATOM   1529  NE  ARG B 316     -15.390  37.214 -16.162  1.00125.61           N  
ATOM   1530  CZ  ARG B 316     -16.390  38.099 -15.876  1.00125.61           C  
ATOM   1531  NH1 ARG B 316     -16.449  38.688 -14.645  1.00125.61           N1+
ATOM   1532  NH2 ARG B 316     -17.332  38.393 -16.819  1.00125.61           N  
ATOM   1533  N   GLN B 317     -15.639  31.368 -14.611  1.00 61.58           N  
ATOM   1534  CA  GLN B 317     -16.715  30.442 -14.394  1.00 61.58           C  
ATOM   1535  C   GLN B 317     -18.006  31.188 -14.333  1.00 61.58           C  
ATOM   1536  O   GLN B 317     -19.065  30.620 -14.598  1.00 61.58           O  
ATOM   1537  CB  GLN B 317     -16.612  29.664 -13.070  1.00 61.58           C  
ATOM   1538  CG  GLN B 317     -15.466  28.656 -13.007  1.00 61.58           C  
ATOM   1539  CD  GLN B 317     -15.602  27.894 -11.695  1.00 61.58           C  
ATOM   1540  NE2 GLN B 317     -16.585  28.304 -10.849  1.00 61.58           N  
ATOM   1541  OE1 GLN B 317     -14.859  26.950 -11.430  1.00 61.58           O  
ATOM   1542  N   SER B 318     -17.959  32.461 -13.899  1.00 71.25           N  
ATOM   1543  CA  SER B 318     -19.151  33.247 -13.769  1.00 71.25           C  
ATOM   1544  C   SER B 318     -19.811  33.332 -15.107  1.00 71.25           C  
ATOM   1545  O   SER B 318     -21.018  33.113 -15.212  1.00 71.25           O  
ATOM   1546  CB  SER B 318     -18.871  34.682 -13.294  1.00 71.25           C  
ATOM   1547  OG  SER B 318     -20.086  35.409 -13.188  1.00 71.25           O  
ATOM   1548  N   PHE B 319     -19.045  33.656 -16.173  1.00 97.17           N  
ATOM   1549  CA  PHE B 319     -19.691  33.709 -17.450  1.00 97.17           C  
ATOM   1550  C   PHE B 319     -19.246  32.509 -18.219  1.00 97.17           C  
ATOM   1551  O   PHE B 319     -18.096  32.400 -18.636  1.00 97.17           O  
ATOM   1552  CB  PHE B 319     -19.363  34.953 -18.291  1.00 97.17           C  
ATOM   1553  CG  PHE B 319     -20.331  34.934 -19.424  1.00 97.17           C  
ATOM   1554  CD1 PHE B 319     -21.596  35.449 -19.255  1.00 97.17           C  
ATOM   1555  CD2 PHE B 319     -19.991  34.395 -20.644  1.00 97.17           C  
ATOM   1556  CE1 PHE B 319     -22.506  35.442 -20.285  1.00 97.17           C  
ATOM   1557  CE2 PHE B 319     -20.897  34.384 -21.678  1.00 97.17           C  
ATOM   1558  CZ  PHE B 319     -22.158  34.902 -21.500  1.00 97.17           C  
ATOM   1559  N   MET B 320     -20.180  31.576 -18.453  1.00 68.66           N  
ATOM   1560  CA  MET B 320     -19.843  30.352 -19.106  1.00 68.66           C  
ATOM   1561  C   MET B 320     -20.357  30.444 -20.506  1.00 68.66           C  
ATOM   1562  O   MET B 320     -21.274  31.211 -20.794  1.00 68.66           O  
ATOM   1563  CB  MET B 320     -20.555  29.147 -18.472  1.00 68.66           C  
ATOM   1564  CG  MET B 320     -20.326  29.016 -16.965  1.00 68.66           C  
ATOM   1565  SD  MET B 320     -21.424  27.817 -16.149  1.00 68.66           S  
ATOM   1566  CE  MET B 320     -21.287  28.568 -14.502  1.00 68.66           C  
ATOM   1567  N   PHE B 321     -19.731  29.681 -21.420  1.00103.11           N  
ATOM   1568  CA  PHE B 321     -20.188  29.569 -22.772  1.00103.11           C  
ATOM   1569  C   PHE B 321     -21.171  28.449 -22.754  1.00103.11           C  
ATOM   1570  O   PHE B 321     -21.378  27.830 -21.711  1.00103.11           O  
ATOM   1571  CB  PHE B 321     -19.076  29.224 -23.772  1.00103.11           C  
ATOM   1572  CG  PHE B 321     -18.291  30.471 -23.988  1.00103.11           C  
ATOM   1573  CD1 PHE B 321     -17.380  30.905 -23.055  1.00103.11           C  
ATOM   1574  CD2 PHE B 321     -18.470  31.205 -25.138  1.00103.11           C  
ATOM   1575  CE1 PHE B 321     -16.659  32.058 -23.263  1.00103.11           C  
ATOM   1576  CE2 PHE B 321     -17.754  32.359 -25.353  1.00103.11           C  
ATOM   1577  CZ  PHE B 321     -16.846  32.788 -24.414  1.00103.11           C  
ATOM   1578  N   TYR B 322     -21.857  28.177 -23.879  1.00 83.73           N  
ATOM   1579  CA  TYR B 322     -22.789  27.095 -23.787  1.00 83.73           C  
ATOM   1580  C   TYR B 322     -21.993  25.846 -23.632  1.00 83.73           C  
ATOM   1581  O   TYR B 322     -20.921  25.690 -24.215  1.00 83.73           O  
ATOM   1582  CB  TYR B 322     -23.770  26.917 -24.958  1.00 83.73           C  
ATOM   1583  CG  TYR B 322     -24.781  25.965 -24.411  1.00 83.73           C  
ATOM   1584  CD1 TYR B 322     -25.831  26.449 -23.665  1.00 83.73           C  
ATOM   1585  CD2 TYR B 322     -24.673  24.605 -24.595  1.00 83.73           C  
ATOM   1586  CE1 TYR B 322     -26.770  25.600 -23.127  1.00 83.73           C  
ATOM   1587  CE2 TYR B 322     -25.610  23.750 -24.061  1.00 83.73           C  
ATOM   1588  CZ  TYR B 322     -26.664  24.245 -23.331  1.00 83.73           C  
ATOM   1589  OH  TYR B 322     -27.624  23.367 -22.784  1.00 83.73           O  
ATOM   1590  N   GLY B 323     -22.506  24.923 -22.800  1.00 39.13           N  
ATOM   1591  CA  GLY B 323     -21.779  23.737 -22.480  1.00 39.13           C  
ATOM   1592  C   GLY B 323     -21.451  22.981 -23.718  1.00 39.13           C  
ATOM   1593  O   GLY B 323     -22.291  22.766 -24.591  1.00 39.13           O  
ATOM   1594  N   ALA B 324     -20.174  22.561 -23.802  1.00 74.40           N  
ATOM   1595  CA  ALA B 324     -19.752  21.707 -24.860  1.00 74.40           C  
ATOM   1596  C   ALA B 324     -19.970  20.382 -24.267  1.00 74.40           C  
ATOM   1597  O   ALA B 324     -19.387  20.011 -23.249  1.00 74.40           O  
ATOM   1598  CB  ALA B 324     -18.257  21.825 -25.204  1.00 74.40           C  
ATOM   1599  N   GLY B 325     -20.847  19.616 -24.896  1.00120.73           N  
ATOM   1600  CA  GLY B 325     -21.112  18.407 -24.234  1.00120.73           C  
ATOM   1601  C   GLY B 325     -21.888  17.614 -25.164  1.00120.73           C  
ATOM   1602  O   GLY B 325     -21.328  16.756 -25.856  1.00120.73           O  
ATOM   1603  N   TYR B 326     -23.207  17.933 -25.183  1.00242.34           N  
ATOM   1604  CA  TYR B 326     -24.097  17.026 -25.805  1.00242.34           C  
ATOM   1605  C   TYR B 326     -23.946  15.906 -24.846  1.00242.34           C  
ATOM   1606  O   TYR B 326     -23.578  16.123 -23.690  1.00242.34           O  
ATOM   1607  CB  TYR B 326     -23.684  16.577 -27.216  1.00242.34           C  
ATOM   1608  CG  TYR B 326     -23.701  17.768 -28.113  1.00242.34           C  
ATOM   1609  CD1 TYR B 326     -22.634  18.638 -28.156  1.00242.34           C  
ATOM   1610  CD2 TYR B 326     -24.789  18.013 -28.918  1.00242.34           C  
ATOM   1611  CE1 TYR B 326     -22.656  19.734 -28.988  1.00242.34           C  
ATOM   1612  CE2 TYR B 326     -24.819  19.105 -29.752  1.00242.34           C  
ATOM   1613  CZ  TYR B 326     -23.751  19.967 -29.787  1.00242.34           C  
ATOM   1614  OH  TYR B 326     -23.780  21.089 -30.642  1.00242.34           O  
ATOM   1615  N   GLN B 327     -24.408  14.709 -25.172  1.00275.86           N  
ATOM   1616  CA  GLN B 327     -23.839  13.796 -24.248  1.00275.86           C  
ATOM   1617  C   GLN B 327     -22.379  13.875 -24.626  1.00275.86           C  
ATOM   1618  O   GLN B 327     -22.099  13.830 -25.827  1.00275.86           O  
ATOM   1619  CB  GLN B 327     -24.363  12.364 -24.469  1.00275.86           C  
ATOM   1620  CG  GLN B 327     -23.935  11.335 -23.422  1.00275.86           C  
ATOM   1621  CD  GLN B 327     -24.714  10.060 -23.713  1.00275.86           C  
ATOM   1622  NE2 GLN B 327     -26.058  10.196 -23.879  1.00275.86           N  
ATOM   1623  OE1 GLN B 327     -24.146   8.972 -23.791  1.00275.86           O  
ATOM   1624  N   VAL B 328     -21.453  14.142 -23.647  1.00134.69           N  
ATOM   1625  CA  VAL B 328     -20.054  13.998 -23.932  1.00134.69           C  
ATOM   1626  C   VAL B 328     -20.135  12.605 -24.454  1.00134.69           C  
ATOM   1627  O   VAL B 328     -20.738  11.738 -23.817  1.00134.69           O  
ATOM   1628  CB  VAL B 328     -19.191  14.007 -22.702  1.00134.69           C  
ATOM   1629  CG1 VAL B 328     -17.750  13.665 -23.109  1.00134.69           C  
ATOM   1630  CG2 VAL B 328     -19.328  15.374 -22.013  1.00134.69           C  
ATOM   1631  N   GLU B 329     -19.633  12.385 -25.677  1.00116.76           N  
ATOM   1632  CA  GLU B 329     -19.910  11.145 -26.333  1.00116.76           C  
ATOM   1633  C   GLU B 329     -19.403  10.027 -25.496  1.00116.76           C  
ATOM   1634  O   GLU B 329     -20.126   9.061 -25.246  1.00116.76           O  
ATOM   1635  CB  GLU B 329     -19.235  11.040 -27.713  1.00116.76           C  
ATOM   1636  CG  GLU B 329     -19.793   9.909 -28.579  1.00116.76           C  
ATOM   1637  CD  GLU B 329     -21.077  10.402 -29.226  1.00116.76           C  
ATOM   1638  OE1 GLU B 329     -20.983  11.297 -30.108  1.00116.76           O  
ATOM   1639  OE2 GLU B 329     -22.166   9.893 -28.849  1.00116.76           O1-
ATOM   1640  N   LYS B 330     -18.150  10.126 -25.019  1.00153.03           N  
ATOM   1641  CA  LYS B 330     -17.679   9.039 -24.219  1.00153.03           C  
ATOM   1642  C   LYS B 330     -16.684   9.534 -23.232  1.00153.03           C  
ATOM   1643  O   LYS B 330     -15.973  10.512 -23.468  1.00153.03           O  
ATOM   1644  CB  LYS B 330     -16.912   7.948 -24.987  1.00153.03           C  
ATOM   1645  CG  LYS B 330     -17.698   7.226 -26.081  1.00153.03           C  
ATOM   1646  CD  LYS B 330     -17.860   8.058 -27.351  1.00153.03           C  
ATOM   1647  CE  LYS B 330     -18.354   7.249 -28.551  1.00153.03           C  
ATOM   1648  NZ  LYS B 330     -17.317   6.277 -28.962  1.00153.03           N1+
ATOM   1649  N   VAL B 331     -16.636   8.849 -22.075  1.00126.16           N  
ATOM   1650  CA  VAL B 331     -15.624   9.094 -21.098  1.00126.16           C  
ATOM   1651  C   VAL B 331     -14.938   7.772 -20.923  1.00126.16           C  
ATOM   1652  O   VAL B 331     -15.576   6.770 -20.609  1.00126.16           O  
ATOM   1653  CB  VAL B 331     -16.155   9.569 -19.769  1.00126.16           C  
ATOM   1654  CG1 VAL B 331     -16.817  10.939 -19.991  1.00126.16           C  
ATOM   1655  CG2 VAL B 331     -17.110   8.524 -19.172  1.00126.16           C  
ATOM   1656  N   ILE B 332     -13.615   7.721 -21.176  1.00177.30           N  
ATOM   1657  CA  ILE B 332     -12.890   6.497 -20.995  1.00177.30           C  
ATOM   1658  C   ILE B 332     -11.892   6.686 -19.911  1.00177.30           C  
ATOM   1659  O   ILE B 332     -11.029   7.560 -19.979  1.00177.30           O  
ATOM   1660  CB  ILE B 332     -12.161   5.985 -22.205  1.00177.30           C  
ATOM   1661  CG1 ILE B 332     -11.284   7.075 -22.834  1.00177.30           C  
ATOM   1662  CG2 ILE B 332     -13.176   5.348 -23.153  1.00177.30           C  
ATOM   1663  CD1 ILE B 332     -12.097   8.180 -23.512  1.00177.30           C  
ATOM   1664  N   SER B 333     -11.998   5.836 -18.872  1.00 67.00           N  
ATOM   1665  CA  SER B 333     -11.101   5.913 -17.759  1.00 67.00           C  
ATOM   1666  C   SER B 333     -10.180   4.743 -17.857  1.00 67.00           C  
ATOM   1667  O   SER B 333     -10.597   3.642 -18.213  1.00 67.00           O  
ATOM   1668  CB  SER B 333     -11.807   5.835 -16.393  1.00 67.00           C  
ATOM   1669  OG  SER B 333     -12.662   6.956 -16.220  1.00 67.00           O  
ATOM   1670  N   HIS B 334      -8.884   4.955 -17.548  1.00 92.76           N  
ATOM   1671  CA  HIS B 334      -7.965   3.858 -17.631  1.00 92.76           C  
ATOM   1672  C   HIS B 334      -8.405   2.833 -16.639  1.00 92.76           C  
ATOM   1673  O   HIS B 334      -8.631   3.126 -15.466  1.00 92.76           O  
ATOM   1674  CB  HIS B 334      -6.496   4.241 -17.361  1.00 92.76           C  
ATOM   1675  CG  HIS B 334      -5.533   3.127 -17.666  1.00 92.76           C  
ATOM   1676  CD2 HIS B 334      -5.168   2.587 -18.863  1.00 92.76           C  
ATOM   1677  ND1 HIS B 334      -4.848   2.412 -16.710  1.00 92.76           N  
ATOM   1678  CE1 HIS B 334      -4.113   1.479 -17.368  1.00 92.76           C  
ATOM   1679  NE2 HIS B 334      -4.274   1.547 -18.677  1.00 92.76           N  
ATOM   1680  N   PRO B 335      -8.564   1.633 -17.124  1.00252.54           N  
ATOM   1681  CA  PRO B 335      -8.922   0.520 -16.298  1.00252.54           C  
ATOM   1682  C   PRO B 335      -7.649   0.288 -15.584  1.00252.54           C  
ATOM   1683  O   PRO B 335      -6.618   0.502 -16.199  1.00252.54           O  
ATOM   1684  CB  PRO B 335      -9.316  -0.608 -17.253  1.00252.54           C  
ATOM   1685  CG  PRO B 335      -8.844  -0.125 -18.639  1.00252.54           C  
ATOM   1686  CD  PRO B 335      -8.865   1.403 -18.523  1.00252.54           C  
ATOM   1687  N   ASN B 336      -7.666  -0.235 -14.360  1.00270.10           N  
ATOM   1688  CA  ASN B 336      -6.500  -0.345 -13.529  1.00270.10           C  
ATOM   1689  C   ASN B 336      -6.318   0.909 -12.759  1.00270.10           C  
ATOM   1690  O   ASN B 336      -5.397   1.013 -11.952  1.00270.10           O  
ATOM   1691  CB  ASN B 336      -5.185  -0.730 -14.234  1.00270.10           C  
ATOM   1692  CG  ASN B 336      -5.317  -2.193 -14.644  1.00270.10           C  
ATOM   1693  ND2 ASN B 336      -4.672  -2.566 -15.782  1.00270.10           N  
ATOM   1694  OD1 ASN B 336      -5.989  -2.979 -13.978  1.00270.10           O  
ATOM   1695  N   TYR B 337      -7.226   1.880 -12.954  1.00116.00           N  
ATOM   1696  CA  TYR B 337      -7.280   2.960 -12.022  1.00116.00           C  
ATOM   1697  C   TYR B 337      -8.305   2.480 -11.048  1.00116.00           C  
ATOM   1698  O   TYR B 337      -9.434   2.167 -11.428  1.00116.00           O  
ATOM   1699  CB  TYR B 337      -7.819   4.273 -12.618  1.00116.00           C  
ATOM   1700  CG  TYR B 337      -8.162   5.174 -11.479  1.00116.00           C  
ATOM   1701  CD1 TYR B 337      -7.209   5.957 -10.868  1.00116.00           C  
ATOM   1702  CD2 TYR B 337      -9.459   5.229 -11.020  1.00116.00           C  
ATOM   1703  CE1 TYR B 337      -7.547   6.780  -9.819  1.00116.00           C  
ATOM   1704  CE2 TYR B 337      -9.803   6.050  -9.973  1.00116.00           C  
ATOM   1705  CZ  TYR B 337      -8.845   6.827  -9.368  1.00116.00           C  
ATOM   1706  OH  TYR B 337      -9.191   7.670  -8.291  1.00116.00           O  
ATOM   1707  N   ASP B 338      -7.899   2.342  -9.772  1.00106.84           N  
ATOM   1708  CA  ASP B 338      -8.797   1.979  -8.714  1.00106.84           C  
ATOM   1709  C   ASP B 338      -8.843   3.156  -7.793  1.00106.84           C  
ATOM   1710  O   ASP B 338      -7.869   3.897  -7.668  1.00106.84           O  
ATOM   1711  CB  ASP B 338      -8.356   0.745  -7.902  1.00106.84           C  
ATOM   1712  CG  ASP B 338      -7.030   1.042  -7.214  1.00106.84           C  
ATOM   1713  OD1 ASP B 338      -6.204   1.786  -7.807  1.00106.84           O  
ATOM   1714  OD2 ASP B 338      -6.826   0.524  -6.083  1.00106.84           O1-
ATOM   1715  N   SER B 339      -9.996   3.372  -7.136  1.00 79.98           N  
ATOM   1716  CA  SER B 339     -10.163   4.504  -6.268  1.00 79.98           C  
ATOM   1717  C   SER B 339      -9.243   4.391  -5.094  1.00 79.98           C  
ATOM   1718  O   SER B 339      -8.836   5.404  -4.529  1.00 79.98           O  
ATOM   1719  CB  SER B 339     -11.593   4.626  -5.718  1.00 79.98           C  
ATOM   1720  OG  SER B 339     -11.696   5.764  -4.875  1.00 79.98           O  
ATOM   1721  N   LYS B 340      -8.896   3.155  -4.687  1.00117.73           N  
ATOM   1722  CA  LYS B 340      -8.048   2.961  -3.542  1.00117.73           C  
ATOM   1723  C   LYS B 340      -6.712   3.595  -3.795  1.00117.73           C  
ATOM   1724  O   LYS B 340      -6.181   4.286  -2.924  1.00117.73           O  
ATOM   1725  CB  LYS B 340      -7.763   1.474  -3.258  1.00117.73           C  
ATOM   1726  CG  LYS B 340      -8.948   0.700  -2.682  1.00117.73           C  
ATOM   1727  CD  LYS B 340      -9.314   1.110  -1.255  1.00117.73           C  
ATOM   1728  CE  LYS B 340      -9.661   2.590  -1.094  1.00117.73           C  
ATOM   1729  NZ  LYS B 340     -10.016   2.868   0.317  1.00117.73           N1+
ATOM   1730  N   THR B 341      -6.139   3.381  -4.999  1.00 60.18           N  
ATOM   1731  CA  THR B 341      -4.817   3.866  -5.290  1.00 60.18           C  
ATOM   1732  C   THR B 341      -4.898   5.042  -6.234  1.00 60.18           C  
ATOM   1733  O   THR B 341      -5.949   5.325  -6.801  1.00 60.18           O  
ATOM   1734  CB  THR B 341      -3.955   2.797  -5.910  1.00 60.18           C  
ATOM   1735  CG2 THR B 341      -2.521   3.320  -6.112  1.00 60.18           C  
ATOM   1736  OG1 THR B 341      -3.919   1.664  -5.053  1.00 60.18           O  
ATOM   1737  N   LYS B 342      -3.793   5.820  -6.305  1.00151.12           N  
ATOM   1738  CA  LYS B 342      -3.547   6.967  -7.144  1.00151.12           C  
ATOM   1739  C   LYS B 342      -3.100   6.633  -8.547  1.00151.12           C  
ATOM   1740  O   LYS B 342      -3.216   7.471  -9.440  1.00151.12           O  
ATOM   1741  CB  LYS B 342      -2.469   7.901  -6.566  1.00151.12           C  
ATOM   1742  CG  LYS B 342      -2.822   8.498  -5.203  1.00151.12           C  
ATOM   1743  CD  LYS B 342      -2.757   7.490  -4.054  1.00151.12           C  
ATOM   1744  CE  LYS B 342      -1.326   7.144  -3.632  1.00151.12           C  
ATOM   1745  NZ  LYS B 342      -1.348   6.177  -2.512  1.00151.12           N1+
ATOM   1746  N   ASN B 343      -2.503   5.445  -8.782  1.00129.37           N  
ATOM   1747  CA  ASN B 343      -1.906   5.207 -10.072  1.00129.37           C  
ATOM   1748  C   ASN B 343      -2.899   5.214 -11.196  1.00129.37           C  
ATOM   1749  O   ASN B 343      -4.101   5.018 -11.014  1.00129.37           O  
ATOM   1750  CB  ASN B 343      -1.025   3.947 -10.177  1.00129.37           C  
ATOM   1751  CG  ASN B 343      -1.886   2.732  -9.934  1.00129.37           C  
ATOM   1752  ND2 ASN B 343      -1.899   1.781 -10.906  1.00129.37           N  
ATOM   1753  OD1 ASN B 343      -2.542   2.635  -8.902  1.00129.37           O  
ATOM   1754  N   ASN B 344      -2.379   5.501 -12.409  1.00 83.39           N  
ATOM   1755  CA  ASN B 344      -3.148   5.520 -13.624  1.00 83.39           C  
ATOM   1756  C   ASN B 344      -4.300   6.473 -13.502  1.00 83.39           C  
ATOM   1757  O   ASN B 344      -5.404   6.160 -13.949  1.00 83.39           O  
ATOM   1758  CB  ASN B 344      -3.721   4.139 -13.992  1.00 83.39           C  
ATOM   1759  CG  ASN B 344      -2.550   3.214 -14.288  1.00 83.39           C  
ATOM   1760  ND2 ASN B 344      -1.318   3.788 -14.303  1.00 83.39           N  
ATOM   1761  OD1 ASN B 344      -2.725   2.012 -14.482  1.00 83.39           O  
ATOM   1762  N   ASP B 345      -4.073   7.674 -12.920  1.00 71.70           N  
ATOM   1763  CA  ASP B 345      -5.152   8.617 -12.774  1.00 71.70           C  
ATOM   1764  C   ASP B 345      -5.246   9.378 -14.062  1.00 71.70           C  
ATOM   1765  O   ASP B 345      -4.850  10.540 -14.132  1.00 71.70           O  
ATOM   1766  CB  ASP B 345      -4.896   9.639 -11.647  1.00 71.70           C  
ATOM   1767  CG  ASP B 345      -6.177  10.405 -11.323  1.00 71.70           C  
ATOM   1768  OD1 ASP B 345      -7.243  10.066 -11.902  1.00 71.70           O  
ATOM   1769  OD2 ASP B 345      -6.104  11.341 -10.482  1.00 71.70           O1-
ATOM   1770  N   ILE B 346      -5.773   8.724 -15.121  1.00103.79           N  
ATOM   1771  CA  ILE B 346      -5.905   9.330 -16.417  1.00103.79           C  
ATOM   1772  C   ILE B 346      -7.217   8.903 -17.016  1.00103.79           C  
ATOM   1773  O   ILE B 346      -7.677   7.784 -16.781  1.00103.79           O  
ATOM   1774  CB  ILE B 346      -4.821   8.903 -17.365  1.00103.79           C  
ATOM   1775  CG1 ILE B 346      -4.769   9.827 -18.591  1.00103.79           C  
ATOM   1776  CG2 ILE B 346      -5.038   7.417 -17.697  1.00103.79           C  
ATOM   1777  CD1 ILE B 346      -4.270  11.233 -18.261  1.00103.79           C  
ATOM   1778  N   ALA B 347      -7.854   9.806 -17.803  1.00 61.57           N  
ATOM   1779  CA  ALA B 347      -9.096   9.530 -18.471  1.00 61.57           C  
ATOM   1780  C   ALA B 347      -9.141  10.380 -19.709  1.00 61.57           C  
ATOM   1781  O   ALA B 347      -8.438  11.384 -19.798  1.00 61.57           O  
ATOM   1782  CB  ALA B 347     -10.335   9.900 -17.634  1.00 61.57           C  
ATOM   1783  N   LEU B 348      -9.953   9.964 -20.711  1.00 81.04           N  
ATOM   1784  CA  LEU B 348     -10.150  10.699 -21.939  1.00 81.04           C  
ATOM   1785  C   LEU B 348     -11.619  10.960 -22.073  1.00 81.04           C  
ATOM   1786  O   LEU B 348     -12.432  10.151 -21.633  1.00 81.04           O  
ATOM   1787  CB  LEU B 348      -9.736   9.921 -23.205  1.00 81.04           C  
ATOM   1788  CG  LEU B 348      -8.224   9.849 -23.471  1.00 81.04           C  
ATOM   1789  CD1 LEU B 348      -7.914   8.891 -24.631  1.00 81.04           C  
ATOM   1790  CD2 LEU B 348      -7.650  11.250 -23.742  1.00 81.04           C  
ATOM   1791  N   MET B 349     -11.997  12.120 -22.656  1.00 79.41           N  
ATOM   1792  CA  MET B 349     -13.384  12.419 -22.905  1.00 79.41           C  
ATOM   1793  C   MET B 349     -13.488  12.799 -24.345  1.00 79.41           C  
ATOM   1794  O   MET B 349     -12.770  13.687 -24.805  1.00 79.41           O  
ATOM   1795  CB  MET B 349     -13.929  13.614 -22.103  1.00 79.41           C  
ATOM   1796  CG  MET B 349     -13.923  13.409 -20.587  1.00 79.41           C  
ATOM   1797  SD  MET B 349     -14.737  14.739 -19.649  1.00 79.41           S  
ATOM   1798  CE  MET B 349     -13.612  16.049 -20.212  1.00 79.41           C  
ATOM   1799  N   LYS B 350     -14.373  12.113 -25.098  1.00105.93           N  
ATOM   1800  CA  LYS B 350     -14.607  12.490 -26.459  1.00105.93           C  
ATOM   1801  C   LYS B 350     -15.892  13.263 -26.457  1.00105.93           C  
ATOM   1802  O   LYS B 350     -16.903  12.801 -25.929  1.00105.93           O  
ATOM   1803  CB  LYS B 350     -14.733  11.308 -27.427  1.00105.93           C  
ATOM   1804  CG  LYS B 350     -14.976  11.751 -28.870  1.00105.93           C  
ATOM   1805  CD  LYS B 350     -14.693  10.652 -29.890  1.00105.93           C  
ATOM   1806  CE  LYS B 350     -15.661  10.670 -31.070  1.00105.93           C  
ATOM   1807  NZ  LYS B 350     -16.985  10.188 -30.619  1.00105.93           N1+
ATOM   1808  N   LEU B 351     -15.868  14.490 -27.022  1.00 72.61           N  
ATOM   1809  CA  LEU B 351     -17.030  15.337 -27.052  1.00 72.61           C  
ATOM   1810  C   LEU B 351     -17.896  14.906 -28.192  1.00 72.61           C  
ATOM   1811  O   LEU B 351     -17.406  14.306 -29.148  1.00 72.61           O  
ATOM   1812  CB  LEU B 351     -16.714  16.837 -27.191  1.00 72.61           C  
ATOM   1813  CG  LEU B 351     -15.954  17.393 -25.970  1.00 72.61           C  
ATOM   1814  CD1 LEU B 351     -15.832  18.924 -26.019  1.00 72.61           C  
ATOM   1815  CD2 LEU B 351     -16.577  16.891 -24.660  1.00 72.61           C  
ATOM   1816  N   GLN B 352     -19.217  15.189 -28.120  1.00100.71           N  
ATOM   1817  CA  GLN B 352     -20.061  14.738 -29.191  1.00100.71           C  
ATOM   1818  C   GLN B 352     -19.619  15.391 -30.463  1.00100.71           C  
ATOM   1819  O   GLN B 352     -19.526  14.722 -31.492  1.00100.71           O  
ATOM   1820  CB  GLN B 352     -21.568  15.023 -29.042  1.00100.71           C  
ATOM   1821  CG  GLN B 352     -22.320  14.475 -30.264  1.00100.71           C  
ATOM   1822  CD  GLN B 352     -23.822  14.706 -30.158  1.00100.71           C  
ATOM   1823  NE2 GLN B 352     -24.483  14.899 -31.331  1.00100.71           N  
ATOM   1824  OE1 GLN B 352     -24.400  14.696 -29.074  1.00100.71           O  
ATOM   1825  N   LYS B 353     -19.343  16.712 -30.440  1.00 65.79           N  
ATOM   1826  CA  LYS B 353     -18.846  17.339 -31.634  1.00 65.79           C  
ATOM   1827  C   LYS B 353     -17.568  18.032 -31.301  1.00 65.79           C  
ATOM   1828  O   LYS B 353     -17.276  18.333 -30.144  1.00 65.79           O  
ATOM   1829  CB  LYS B 353     -19.769  18.380 -32.285  1.00 65.79           C  
ATOM   1830  CG  LYS B 353     -20.882  17.770 -33.137  1.00 65.79           C  
ATOM   1831  CD  LYS B 353     -21.788  18.827 -33.765  1.00 65.79           C  
ATOM   1832  CE  LYS B 353     -22.705  18.283 -34.858  1.00 65.79           C  
ATOM   1833  NZ  LYS B 353     -23.275  19.408 -35.631  1.00 65.79           N1+
ATOM   1834  N   PRO B 354     -16.787  18.252 -32.325  1.00158.36           N  
ATOM   1835  CA  PRO B 354     -15.541  18.942 -32.154  1.00158.36           C  
ATOM   1836  C   PRO B 354     -15.814  20.373 -31.828  1.00158.36           C  
ATOM   1837  O   PRO B 354     -16.800  20.916 -32.322  1.00158.36           O  
ATOM   1838  CB  PRO B 354     -14.769  18.742 -33.456  1.00158.36           C  
ATOM   1839  CG  PRO B 354     -15.311  17.407 -33.997  1.00158.36           C  
ATOM   1840  CD  PRO B 354     -16.739  17.313 -33.434  1.00158.36           C  
ATOM   1841  N   LEU B 355     -14.967  20.998 -30.988  1.00 95.26           N  
ATOM   1842  CA  LEU B 355     -15.163  22.376 -30.658  1.00 95.26           C  
ATOM   1843  C   LEU B 355     -14.644  23.186 -31.800  1.00 95.26           C  
ATOM   1844  O   LEU B 355     -13.801  22.727 -32.569  1.00 95.26           O  
ATOM   1845  CB  LEU B 355     -14.405  22.847 -29.401  1.00 95.26           C  
ATOM   1846  CG  LEU B 355     -14.885  22.226 -28.074  1.00 95.26           C  
ATOM   1847  CD1 LEU B 355     -16.346  22.591 -27.774  1.00 95.26           C  
ATOM   1848  CD2 LEU B 355     -14.625  20.715 -28.026  1.00 95.26           C  
ATOM   1849  N   THR B 356     -15.160  24.419 -31.951  1.00 46.39           N  
ATOM   1850  CA  THR B 356     -14.645  25.263 -32.986  1.00 46.39           C  
ATOM   1851  C   THR B 356     -13.442  25.911 -32.386  1.00 46.39           C  
ATOM   1852  O   THR B 356     -13.531  26.569 -31.351  1.00 46.39           O  
ATOM   1853  CB  THR B 356     -15.586  26.351 -33.411  1.00 46.39           C  
ATOM   1854  CG2 THR B 356     -14.916  27.163 -34.533  1.00 46.39           C  
ATOM   1855  OG1 THR B 356     -16.806  25.793 -33.873  1.00 46.39           O  
ATOM   1856  N   PHE B 357     -12.272  25.719 -33.026  1.00162.66           N  
ATOM   1857  CA  PHE B 357     -11.035  26.223 -32.498  1.00162.66           C  
ATOM   1858  C   PHE B 357     -10.981  27.703 -32.700  1.00162.66           C  
ATOM   1859  O   PHE B 357     -11.547  28.234 -33.655  1.00162.66           O  
ATOM   1860  CB  PHE B 357      -9.787  25.621 -33.171  1.00162.66           C  
ATOM   1861  CG  PHE B 357      -9.699  26.169 -34.555  1.00162.66           C  
ATOM   1862  CD1 PHE B 357     -10.361  25.571 -35.604  1.00162.66           C  
ATOM   1863  CD2 PHE B 357      -8.952  27.299 -34.799  1.00162.66           C  
ATOM   1864  CE1 PHE B 357     -10.271  26.094 -36.874  1.00162.66           C  
ATOM   1865  CE2 PHE B 357      -8.860  27.825 -36.065  1.00162.66           C  
ATOM   1866  CZ  PHE B 357      -9.518  27.220 -37.107  1.00162.66           C  
ATOM   1867  N   ASN B 358     -10.308  28.406 -31.765  1.00113.40           N  
ATOM   1868  CA  ASN B 358     -10.137  29.829 -31.833  1.00113.40           C  
ATOM   1869  C   ASN B 358      -8.955  30.159 -30.964  1.00113.40           C  
ATOM   1870  O   ASN B 358      -8.232  29.271 -30.517  1.00113.40           O  
ATOM   1871  CB  ASN B 358     -11.366  30.613 -31.325  1.00113.40           C  
ATOM   1872  CG  ASN B 358     -11.247  32.060 -31.791  1.00113.40           C  
ATOM   1873  ND2 ASN B 358     -11.240  32.265 -33.135  1.00113.40           N  
ATOM   1874  OD1 ASN B 358     -11.149  32.981 -30.982  1.00113.40           O  
ATOM   1875  N   ASP B 359      -8.707  31.463 -30.731  1.00 50.14           N  
ATOM   1876  CA  ASP B 359      -7.628  31.901 -29.890  1.00 50.14           C  
ATOM   1877  C   ASP B 359      -7.936  31.395 -28.514  1.00 50.14           C  
ATOM   1878  O   ASP B 359      -7.050  31.052 -27.734  1.00 50.14           O  
ATOM   1879  CB  ASP B 359      -7.540  33.434 -29.806  1.00 50.14           C  
ATOM   1880  CG  ASP B 359      -7.195  33.969 -31.190  1.00 50.14           C  
ATOM   1881  OD1 ASP B 359      -6.503  33.247 -31.956  1.00 50.14           O  
ATOM   1882  OD2 ASP B 359      -7.632  35.109 -31.504  1.00 50.14           O1-
ATOM   1883  N   LEU B 360      -9.241  31.391 -28.201  1.00139.14           N  
ATOM   1884  CA  LEU B 360      -9.899  30.969 -26.999  1.00139.14           C  
ATOM   1885  C   LEU B 360      -9.755  29.486 -26.763  1.00139.14           C  
ATOM   1886  O   LEU B 360      -9.496  29.068 -25.633  1.00139.14           O  
ATOM   1887  CB  LEU B 360     -11.374  31.399 -27.169  1.00139.14           C  
ATOM   1888  CG  LEU B 360     -12.459  30.744 -26.314  1.00139.14           C  
ATOM   1889  CD1 LEU B 360     -13.777  31.533 -26.398  1.00139.14           C  
ATOM   1890  CD2 LEU B 360     -12.690  29.292 -26.781  1.00139.14           C  
ATOM   1891  N   VAL B 361      -9.935  28.649 -27.807  1.00111.22           N  
ATOM   1892  CA  VAL B 361      -9.812  27.227 -27.623  1.00111.22           C  
ATOM   1893  C   VAL B 361      -8.830  26.687 -28.625  1.00111.22           C  
ATOM   1894  O   VAL B 361      -8.970  26.893 -29.830  1.00111.22           O  
ATOM   1895  CB  VAL B 361     -11.112  26.487 -27.798  1.00111.22           C  
ATOM   1896  CG1 VAL B 361     -11.635  26.696 -29.232  1.00111.22           C  
ATOM   1897  CG2 VAL B 361     -10.887  25.012 -27.424  1.00111.22           C  
ATOM   1898  N   LYS B 362      -7.789  25.977 -28.140  1.00162.89           N  
ATOM   1899  CA  LYS B 362      -6.810  25.401 -29.022  1.00162.89           C  
ATOM   1900  C   LYS B 362      -6.047  24.386 -28.221  1.00162.89           C  
ATOM   1901  O   LYS B 362      -5.695  24.640 -27.071  1.00162.89           O  
ATOM   1902  CB  LYS B 362      -5.814  26.432 -29.581  1.00162.89           C  
ATOM   1903  CG  LYS B 362      -5.088  25.963 -30.844  1.00162.89           C  
ATOM   1904  CD  LYS B 362      -4.169  24.760 -30.641  1.00162.89           C  
ATOM   1905  CE  LYS B 362      -2.686  25.130 -30.700  1.00162.89           C  
ATOM   1906  NZ  LYS B 362      -2.319  25.520 -32.082  1.00162.89           N1+
ATOM   1907  N   PRO B 363      -5.757  23.249 -28.801  1.00 96.67           N  
ATOM   1908  CA  PRO B 363      -5.150  22.155 -28.083  1.00 96.67           C  
ATOM   1909  C   PRO B 363      -3.696  22.302 -27.751  1.00 96.67           C  
ATOM   1910  O   PRO B 363      -3.006  23.112 -28.372  1.00 96.67           O  
ATOM   1911  CB  PRO B 363      -5.431  20.903 -28.917  1.00 96.67           C  
ATOM   1912  CG  PRO B 363      -5.825  21.437 -30.304  1.00 96.67           C  
ATOM   1913  CD  PRO B 363      -6.447  22.807 -29.999  1.00 96.67           C  
ATOM   1914  N   VAL B 364      -3.252  21.542 -26.721  1.00119.19           N  
ATOM   1915  CA  VAL B 364      -1.875  21.386 -26.340  1.00119.19           C  
ATOM   1916  C   VAL B 364      -1.356  20.235 -27.139  1.00119.19           C  
ATOM   1917  O   VAL B 364      -2.116  19.361 -27.552  1.00119.19           O  
ATOM   1918  CB  VAL B 364      -1.651  20.929 -24.930  1.00119.19           C  
ATOM   1919  CG1 VAL B 364      -2.074  22.016 -23.952  1.00119.19           C  
ATOM   1920  CG2 VAL B 364      -2.403  19.599 -24.746  1.00119.19           C  
ATOM   1921  N   CYS B 365      -0.035  20.218 -27.401  1.00 53.42           N  
ATOM   1922  CA  CYS B 365       0.540  19.110 -28.105  1.00 53.42           C  
ATOM   1923  C   CYS B 365       0.821  18.020 -27.115  1.00 53.42           C  
ATOM   1924  O   CYS B 365       1.313  18.271 -26.014  1.00 53.42           O  
ATOM   1925  CB  CYS B 365       1.851  19.460 -28.826  1.00 53.42           C  
ATOM   1926  SG  CYS B 365       1.590  20.698 -30.127  1.00 53.42           S  
ATOM   1927  N   LEU B 366       0.482  16.768 -27.488  1.00 71.74           N  
ATOM   1928  CA  LEU B 366       0.824  15.637 -26.677  1.00 71.74           C  
ATOM   1929  C   LEU B 366       2.306  15.503 -26.825  1.00 71.74           C  
ATOM   1930  O   LEU B 366       2.858  15.906 -27.846  1.00 71.74           O  
ATOM   1931  CB  LEU B 366       0.171  14.323 -27.146  1.00 71.74           C  
ATOM   1932  CG  LEU B 366      -1.347  14.237 -26.888  1.00 71.74           C  
ATOM   1933  CD1 LEU B 366      -1.917  12.902 -27.393  1.00 71.74           C  
ATOM   1934  CD2 LEU B 366      -1.679  14.463 -25.402  1.00 71.74           C  
ATOM   1935  N   PRO B 367       2.987  14.994 -25.836  1.00157.74           N  
ATOM   1936  CA  PRO B 367       4.410  14.839 -25.955  1.00157.74           C  
ATOM   1937  C   PRO B 367       4.676  13.727 -26.916  1.00157.74           C  
ATOM   1938  O   PRO B 367       3.812  12.871 -27.092  1.00157.74           O  
ATOM   1939  CB  PRO B 367       4.921  14.547 -24.549  1.00157.74           C  
ATOM   1940  CG  PRO B 367       3.862  15.191 -23.635  1.00157.74           C  
ATOM   1941  CD  PRO B 367       2.560  15.142 -24.455  1.00157.74           C  
ATOM   1942  N   ASN B 368       5.845  13.741 -27.575  1.00 65.49           N  
ATOM   1943  CA  ASN B 368       6.192  12.695 -28.494  1.00 65.49           C  
ATOM   1944  C   ASN B 368       6.981  11.668 -27.757  1.00 65.49           C  
ATOM   1945  O   ASN B 368       7.602  11.945 -26.732  1.00 65.49           O  
ATOM   1946  CB  ASN B 368       7.045  13.137 -29.689  1.00 65.49           C  
ATOM   1947  CG  ASN B 368       6.117  13.769 -30.709  1.00 65.49           C  
ATOM   1948  ND2 ASN B 368       6.716  14.430 -31.735  1.00 65.49           N  
ATOM   1949  OD1 ASN B 368       4.896  13.662 -30.609  1.00 65.49           O  
ATOM   1950  N   PRO B 369       6.935  10.465 -28.255  1.00162.08           N  
ATOM   1951  CA  PRO B 369       7.768   9.474 -27.658  1.00162.08           C  
ATOM   1952  C   PRO B 369       9.207   9.838 -27.768  1.00162.08           C  
ATOM   1953  O   PRO B 369       9.659  10.230 -28.844  1.00162.08           O  
ATOM   1954  CB  PRO B 369       7.321   8.147 -28.256  1.00162.08           C  
ATOM   1955  CG  PRO B 369       5.802   8.370 -28.416  1.00162.08           C  
ATOM   1956  CD  PRO B 369       5.639   9.894 -28.590  1.00162.08           C  
ATOM   1957  N   GLY B 370       9.936   9.711 -26.644  1.00 25.83           N  
ATOM   1958  CA  GLY B 370      11.323  10.043 -26.588  1.00 25.83           C  
ATOM   1959  C   GLY B 370      11.470  11.430 -26.041  1.00 25.83           C  
ATOM   1960  O   GLY B 370      12.575  11.832 -25.681  1.00 25.83           O  
ATOM   1961  N   MET B 371      10.369  12.205 -25.937  1.00 62.93           N  
ATOM   1962  CA  MET B 371      10.555  13.535 -25.427  1.00 62.93           C  
ATOM   1963  C   MET B 371      10.594  13.484 -23.934  1.00 62.93           C  
ATOM   1964  O   MET B 371       9.727  12.903 -23.281  1.00 62.93           O  
ATOM   1965  CB  MET B 371       9.515  14.580 -25.867  1.00 62.93           C  
ATOM   1966  CG  MET B 371       9.664  14.973 -27.339  1.00 62.93           C  
ATOM   1967  SD  MET B 371       9.003  16.613 -27.769  1.00 62.93           S  
ATOM   1968  CE  MET B 371       7.249  16.189 -27.580  1.00 62.93           C  
ATOM   1969  N   MET B 372      11.631  14.116 -23.352  1.00138.15           N  
ATOM   1970  CA  MET B 372      11.815  14.070 -21.932  1.00138.15           C  
ATOM   1971  C   MET B 372      11.694  15.459 -21.398  1.00138.15           C  
ATOM   1972  O   MET B 372      11.839  16.436 -22.131  1.00138.15           O  
ATOM   1973  CB  MET B 372      13.205  13.557 -21.528  1.00138.15           C  
ATOM   1974  CG  MET B 372      13.327  13.205 -20.045  1.00138.15           C  
ATOM   1975  SD  MET B 372      12.431  11.696 -19.570  1.00138.15           S  
ATOM   1976  CE  MET B 372      13.068  11.633 -17.871  1.00138.15           C  
ATOM   1977  N   LEU B 373      11.364  15.574 -20.094  1.00139.46           N  
ATOM   1978  CA  LEU B 373      11.311  16.862 -19.472  1.00139.46           C  
ATOM   1979  C   LEU B 373      12.376  16.825 -18.416  1.00139.46           C  
ATOM   1980  O   LEU B 373      12.392  15.941 -17.560  1.00139.46           O  
ATOM   1981  CB  LEU B 373       9.933  17.187 -18.870  1.00139.46           C  
ATOM   1982  CG  LEU B 373       9.766  18.659 -18.456  1.00139.46           C  
ATOM   1983  CD1 LEU B 373      10.038  19.610 -19.633  1.00139.46           C  
ATOM   1984  CD2 LEU B 373       8.365  18.889 -17.866  1.00139.46           C  
ATOM   1985  N   GLN B 374      13.301  17.804 -18.479  1.00 96.49           N  
ATOM   1986  CA  GLN B 374      14.493  17.861 -17.679  1.00 96.49           C  
ATOM   1987  C   GLN B 374      14.173  18.274 -16.281  1.00 96.49           C  
ATOM   1988  O   GLN B 374      13.221  19.006 -16.013  1.00 96.49           O  
ATOM   1989  CB  GLN B 374      15.488  18.915 -18.199  1.00 96.49           C  
ATOM   1990  CG  GLN B 374      15.965  18.692 -19.636  1.00 96.49           C  
ATOM   1991  CD  GLN B 374      17.138  17.727 -19.614  1.00 96.49           C  
ATOM   1992  NE2 GLN B 374      17.013  16.603 -20.370  1.00 96.49           N  
ATOM   1993  OE1 GLN B 374      18.140  17.965 -18.942  1.00 96.49           O  
ATOM   1994  N   PRO B 375      14.992  17.792 -15.386  1.00138.72           N  
ATOM   1995  CA  PRO B 375      14.900  18.137 -13.999  1.00138.72           C  
ATOM   1996  C   PRO B 375      15.081  19.620 -13.960  1.00138.72           C  
ATOM   1997  O   PRO B 375      15.822  20.148 -14.787  1.00138.72           O  
ATOM   1998  CB  PRO B 375      16.067  17.415 -13.328  1.00138.72           C  
ATOM   1999  CG  PRO B 375      17.126  17.361 -14.446  1.00138.72           C  
ATOM   2000  CD  PRO B 375      16.294  17.252 -15.736  1.00138.72           C  
ATOM   2001  N   GLU B 376      14.392  20.312 -13.037  1.00255.43           N  
ATOM   2002  CA  GLU B 376      14.539  21.730 -12.884  1.00255.43           C  
ATOM   2003  C   GLU B 376      14.294  22.416 -14.188  1.00255.43           C  
ATOM   2004  O   GLU B 376      14.960  23.396 -14.516  1.00255.43           O  
ATOM   2005  CB  GLU B 376      15.935  22.137 -12.386  1.00255.43           C  
ATOM   2006  CG  GLU B 376      15.992  23.583 -11.897  1.00255.43           C  
ATOM   2007  CD  GLU B 376      15.399  23.606 -10.496  1.00255.43           C  
ATOM   2008  OE1 GLU B 376      14.971  22.521 -10.017  1.00255.43           O  
ATOM   2009  OE2 GLU B 376      15.369  24.706  -9.884  1.00255.43           O1-
ATOM   2010  N   GLN B 377      13.334  21.908 -14.981  1.00178.04           N  
ATOM   2011  CA  GLN B 377      12.951  22.600 -16.174  1.00178.04           C  
ATOM   2012  C   GLN B 377      11.769  23.428 -15.748  1.00178.04           C  
ATOM   2013  O   GLN B 377      11.101  23.074 -14.778  1.00178.04           O  
ATOM   2014  CB  GLN B 377      12.566  21.642 -17.313  1.00178.04           C  
ATOM   2015  CG  GLN B 377      11.292  20.853 -17.049  1.00178.04           C  
ATOM   2016  CD  GLN B 377      10.167  21.731 -17.555  1.00178.04           C  
ATOM   2017  NE2 GLN B 377      10.549  22.799 -18.304  1.00178.04           N  
ATOM   2018  OE1 GLN B 377       8.994  21.492 -17.278  1.00178.04           O  
ATOM   2019  N   LEU B 378      11.494  24.563 -16.430  1.00103.54           N  
ATOM   2020  CA  LEU B 378      10.423  25.446 -16.032  1.00103.54           C  
ATOM   2021  C   LEU B 378       9.208  25.129 -16.855  1.00103.54           C  
ATOM   2022  O   LEU B 378       9.267  25.116 -18.084  1.00103.54           O  
ATOM   2023  CB  LEU B 378      10.792  26.933 -16.264  1.00103.54           C  
ATOM   2024  CG  LEU B 378       9.798  28.027 -15.804  1.00103.54           C  
ATOM   2025  CD1 LEU B 378      10.418  29.413 -16.036  1.00103.54           C  
ATOM   2026  CD2 LEU B 378       8.411  27.925 -16.462  1.00103.54           C  
ATOM   2027  N   CYS B 379       8.064  24.892 -16.170  1.00 91.92           N  
ATOM   2028  CA  CYS B 379       6.800  24.556 -16.780  1.00 91.92           C  
ATOM   2029  C   CYS B 379       5.711  25.326 -16.080  1.00 91.92           C  
ATOM   2030  O   CYS B 379       5.986  26.072 -15.144  1.00 91.92           O  
ATOM   2031  CB  CYS B 379       6.509  23.049 -16.709  1.00 91.92           C  
ATOM   2032  SG  CYS B 379       7.054  22.335 -15.130  1.00 91.92           S  
ATOM   2033  N   TRP B 380       4.443  25.190 -16.540  1.00 69.25           N  
ATOM   2034  CA  TRP B 380       3.353  25.932 -15.956  1.00 69.25           C  
ATOM   2035  C   TRP B 380       2.195  25.025 -15.672  1.00 69.25           C  
ATOM   2036  O   TRP B 380       2.005  24.009 -16.338  1.00 69.25           O  
ATOM   2037  CB  TRP B 380       2.820  27.043 -16.872  1.00 69.25           C  
ATOM   2038  CG  TRP B 380       3.748  28.222 -17.011  1.00 69.25           C  
ATOM   2039  CD1 TRP B 380       4.903  28.351 -17.727  1.00 69.25           C  
ATOM   2040  CD2 TRP B 380       3.519  29.487 -16.374  1.00 69.25           C  
ATOM   2041  CE2 TRP B 380       4.565  30.330 -16.743  1.00 69.25           C  
ATOM   2042  CE3 TRP B 380       2.514  29.912 -15.554  1.00 69.25           C  
ATOM   2043  NE1 TRP B 380       5.410  29.620 -17.571  1.00 69.25           N  
ATOM   2044  CZ2 TRP B 380       4.625  31.618 -16.291  1.00 69.25           C  
ATOM   2045  CZ3 TRP B 380       2.578  31.209 -15.099  1.00 69.25           C  
ATOM   2046  CH2 TRP B 380       3.614  32.047 -15.459  1.00 69.25           C  
ATOM   2047  N   ILE B 381       1.398  25.383 -14.639  1.00 58.60           N  
ATOM   2048  CA  ILE B 381       0.201  24.675 -14.276  1.00 58.60           C  
ATOM   2049  C   ILE B 381      -0.877  25.715 -14.182  1.00 58.60           C  
ATOM   2050  O   ILE B 381      -0.599  26.859 -13.824  1.00 58.60           O  
ATOM   2051  CB  ILE B 381       0.308  23.949 -12.962  1.00 58.60           C  
ATOM   2052  CG1 ILE B 381       0.582  24.937 -11.816  1.00 58.60           C  
ATOM   2053  CG2 ILE B 381       1.378  22.853 -13.118  1.00 58.60           C  
ATOM   2054  CD1 ILE B 381       0.516  24.305 -10.425  1.00 58.60           C  
ATOM   2055  N   SER B 382      -2.124  25.349 -14.555  1.00 53.80           N  
ATOM   2056  CA  SER B 382      -3.237  26.264 -14.532  1.00 53.80           C  
ATOM   2057  C   SER B 382      -4.444  25.526 -14.036  1.00 53.80           C  
ATOM   2058  O   SER B 382      -4.488  24.299 -14.107  1.00 53.80           O  
ATOM   2059  CB  SER B 382      -3.569  26.833 -15.923  1.00 53.80           C  
ATOM   2060  OG  SER B 382      -3.836  25.776 -16.833  1.00 53.80           O  
ATOM   2061  N   GLY B 383      -5.444  26.264 -13.490  1.00 50.41           N  
ATOM   2062  CA  GLY B 383      -6.662  25.635 -13.046  1.00 50.41           C  
ATOM   2063  C   GLY B 383      -7.555  26.602 -12.316  1.00 50.41           C  
ATOM   2064  O   GLY B 383      -7.155  27.692 -11.908  1.00 50.41           O  
ATOM   2065  N   TRP B 384      -8.841  26.208 -12.227  1.00158.47           N  
ATOM   2066  CA  TRP B 384      -9.955  26.776 -11.510  1.00158.47           C  
ATOM   2067  C   TRP B 384      -9.914  26.327 -10.080  1.00158.47           C  
ATOM   2068  O   TRP B 384     -10.847  26.600  -9.329  1.00158.47           O  
ATOM   2069  CB  TRP B 384     -11.332  26.373 -12.066  1.00158.47           C  
ATOM   2070  CG  TRP B 384     -11.722  27.054 -13.356  1.00158.47           C  
ATOM   2071  CD1 TRP B 384     -12.369  28.242 -13.535  1.00158.47           C  
ATOM   2072  CD2 TRP B 384     -11.485  26.518 -14.666  1.00158.47           C  
ATOM   2073  CE2 TRP B 384     -12.009  27.427 -15.585  1.00158.47           C  
ATOM   2074  CE3 TRP B 384     -10.880  25.362 -15.070  1.00158.47           C  
ATOM   2075  NE1 TRP B 384     -12.547  28.482 -14.877  1.00158.47           N  
ATOM   2076  CZ2 TRP B 384     -11.939  27.193 -16.929  1.00158.47           C  
ATOM   2077  CZ3 TRP B 384     -10.809  25.131 -16.426  1.00158.47           C  
ATOM   2078  CH2 TRP B 384     -11.329  26.028 -17.338  1.00158.47           C  
ATOM   2079  N   GLY B 385      -8.912  25.507  -9.704  1.00 52.00           N  
ATOM   2080  CA  GLY B 385      -8.870  24.884  -8.405  1.00 52.00           C  
ATOM   2081  C   GLY B 385      -8.704  25.882  -7.302  1.00 52.00           C  
ATOM   2082  O   GLY B 385      -8.513  27.077  -7.526  1.00 52.00           O  
ATOM   2083  N   ALA B 386      -8.792  25.370  -6.053  1.00 55.81           N  
ATOM   2084  CA  ALA B 386      -8.705  26.153  -4.853  1.00 55.81           C  
ATOM   2085  C   ALA B 386      -7.352  26.789  -4.769  1.00 55.81           C  
ATOM   2086  O   ALA B 386      -6.351  26.230  -5.213  1.00 55.81           O  
ATOM   2087  CB  ALA B 386      -8.922  25.332  -3.571  1.00 55.81           C  
ATOM   2088  N   THR B 387      -7.339  28.037  -4.260  1.00126.42           N  
ATOM   2089  CA  THR B 387      -6.191  28.859  -4.011  1.00126.42           C  
ATOM   2090  C   THR B 387      -5.489  28.435  -2.760  1.00126.42           C  
ATOM   2091  O   THR B 387      -4.295  28.683  -2.602  1.00126.42           O  
ATOM   2092  CB  THR B 387      -6.557  30.307  -3.898  1.00126.42           C  
ATOM   2093  CG2 THR B 387      -7.586  30.471  -2.770  1.00126.42           C  
ATOM   2094  OG1 THR B 387      -5.398  31.090  -3.655  1.00126.42           O  
ATOM   2095  N   GLU B 388      -6.234  27.868  -1.790  1.00 83.49           N  
ATOM   2096  CA  GLU B 388      -5.649  27.417  -0.561  1.00 83.49           C  
ATOM   2097  C   GLU B 388      -6.319  26.128  -0.214  1.00 83.49           C  
ATOM   2098  O   GLU B 388      -7.465  25.890  -0.594  1.00 83.49           O  
ATOM   2099  CB  GLU B 388      -5.866  28.387   0.614  1.00 83.49           C  
ATOM   2100  CG  GLU B 388      -5.041  29.669   0.493  1.00 83.49           C  
ATOM   2101  CD  GLU B 388      -3.619  29.340   0.923  1.00 83.49           C  
ATOM   2102  OE1 GLU B 388      -3.418  29.076   2.139  1.00 83.49           O  
ATOM   2103  OE2 GLU B 388      -2.716  29.347   0.044  1.00 83.49           O1-
ATOM   2104  N   GLU B 389      -5.619  25.267   0.549  1.00 66.64           N  
ATOM   2105  CA  GLU B 389      -6.136  23.978   0.893  1.00 66.64           C  
ATOM   2106  C   GLU B 389      -7.412  24.178   1.648  1.00 66.64           C  
ATOM   2107  O   GLU B 389      -8.351  23.394   1.507  1.00 66.64           O  
ATOM   2108  CB  GLU B 389      -5.151  23.166   1.754  1.00 66.64           C  
ATOM   2109  CG  GLU B 389      -4.725  23.878   3.037  1.00 66.64           C  
ATOM   2110  CD  GLU B 389      -3.583  23.084   3.654  1.00 66.64           C  
ATOM   2111  OE1 GLU B 389      -3.809  21.897   4.014  1.00 66.64           O  
ATOM   2112  OE2 GLU B 389      -2.465  23.653   3.764  1.00 66.64           O1-
ATOM   2113  N   LYS B 390      -7.488  25.231   2.482  1.00227.42           N  
ATOM   2114  CA  LYS B 390      -8.724  25.460   3.172  1.00227.42           C  
ATOM   2115  C   LYS B 390      -9.494  26.478   2.380  1.00227.42           C  
ATOM   2116  O   LYS B 390      -9.265  27.679   2.528  1.00227.42           O  
ATOM   2117  CB  LYS B 390      -8.525  26.058   4.574  1.00227.42           C  
ATOM   2118  CG  LYS B 390      -7.748  25.147   5.524  1.00227.42           C  
ATOM   2119  CD  LYS B 390      -8.439  23.810   5.783  1.00227.42           C  
ATOM   2120  CE  LYS B 390      -9.745  23.942   6.568  1.00227.42           C  
ATOM   2121  NZ  LYS B 390     -10.382  22.615   6.707  1.00227.42           N1+
ATOM   2122  N   GLY B 391     -10.448  26.034   1.531  1.00 87.61           N  
ATOM   2123  CA  GLY B 391     -11.202  27.001   0.779  1.00 87.61           C  
ATOM   2124  C   GLY B 391     -12.041  26.315  -0.268  1.00 87.61           C  
ATOM   2125  O   GLY B 391     -12.092  25.089  -0.328  1.00 87.61           O  
ATOM   2126  N   LYS B 392     -12.737  27.129  -1.109  1.00104.17           N  
ATOM   2127  CA  LYS B 392     -13.563  26.688  -2.209  1.00104.17           C  
ATOM   2128  C   LYS B 392     -12.739  26.896  -3.447  1.00104.17           C  
ATOM   2129  O   LYS B 392     -11.668  27.495  -3.375  1.00104.17           O  
ATOM   2130  CB  LYS B 392     -14.843  27.517  -2.408  1.00104.17           C  
ATOM   2131  CG  LYS B 392     -14.557  28.946  -2.876  1.00104.17           C  
ATOM   2132  CD  LYS B 392     -15.778  29.672  -3.442  1.00104.17           C  
ATOM   2133  CE  LYS B 392     -15.475  31.099  -3.905  1.00104.17           C  
ATOM   2134  NZ  LYS B 392     -16.682  31.708  -4.507  1.00104.17           N1+
ATOM   2135  N   THR B 393     -13.209  26.400  -4.615  1.00 37.30           N  
ATOM   2136  CA  THR B 393     -12.436  26.521  -5.826  1.00 37.30           C  
ATOM   2137  C   THR B 393     -12.591  27.901  -6.390  1.00 37.30           C  
ATOM   2138  O   THR B 393     -13.550  28.608  -6.087  1.00 37.30           O  
ATOM   2139  CB  THR B 393     -12.815  25.536  -6.893  1.00 37.30           C  
ATOM   2140  CG2 THR B 393     -12.668  24.118  -6.317  1.00 37.30           C  
ATOM   2141  OG1 THR B 393     -14.152  25.752  -7.318  1.00 37.30           O  
ATOM   2142  N   SER B 394     -11.611  28.324  -7.223  1.00 93.70           N  
ATOM   2143  CA  SER B 394     -11.619  29.646  -7.786  1.00 93.70           C  
ATOM   2144  C   SER B 394     -12.452  29.692  -9.030  1.00 93.70           C  
ATOM   2145  O   SER B 394     -12.445  28.773  -9.850  1.00 93.70           O  
ATOM   2146  CB  SER B 394     -10.221  30.168  -8.158  1.00 93.70           C  
ATOM   2147  OG  SER B 394      -9.702  29.424  -9.250  1.00 93.70           O  
ATOM   2148  N   GLU B 395     -13.208  30.797  -9.175  1.00 56.97           N  
ATOM   2149  CA  GLU B 395     -14.029  31.089 -10.314  1.00 56.97           C  
ATOM   2150  C   GLU B 395     -13.149  31.458 -11.467  1.00 56.97           C  
ATOM   2151  O   GLU B 395     -13.508  31.234 -12.624  1.00 56.97           O  
ATOM   2152  CB  GLU B 395     -14.948  32.299 -10.087  1.00 56.97           C  
ATOM   2153  CG  GLU B 395     -16.050  32.069  -9.053  1.00 56.97           C  
ATOM   2154  CD  GLU B 395     -16.757  33.400  -8.835  1.00 56.97           C  
ATOM   2155  OE1 GLU B 395     -16.220  34.435  -9.313  1.00 56.97           O  
ATOM   2156  OE2 GLU B 395     -17.840  33.404  -8.192  1.00 56.97           O1-
ATOM   2157  N   VAL B 396     -11.988  32.080 -11.170  1.00 97.51           N  
ATOM   2158  CA  VAL B 396     -11.117  32.573 -12.201  1.00 97.51           C  
ATOM   2159  C   VAL B 396      -9.963  31.637 -12.371  1.00 97.51           C  
ATOM   2160  O   VAL B 396      -9.453  31.071 -11.408  1.00 97.51           O  
ATOM   2161  CB  VAL B 396     -10.531  33.920 -11.881  1.00 97.51           C  
ATOM   2162  CG1 VAL B 396     -11.672  34.945 -11.768  1.00 97.51           C  
ATOM   2163  CG2 VAL B 396      -9.678  33.791 -10.606  1.00 97.51           C  
ATOM   2164  N   LEU B 397      -9.521  31.462 -13.634  1.00112.75           N  
ATOM   2165  CA  LEU B 397      -8.423  30.591 -13.937  1.00112.75           C  
ATOM   2166  C   LEU B 397      -7.170  31.249 -13.444  1.00112.75           C  
ATOM   2167  O   LEU B 397      -6.990  32.458 -13.579  1.00112.75           O  
ATOM   2168  CB  LEU B 397      -8.331  30.256 -15.443  1.00112.75           C  
ATOM   2169  CG  LEU B 397      -7.181  29.323 -15.875  1.00112.75           C  
ATOM   2170  CD1 LEU B 397      -7.371  28.857 -17.322  1.00112.75           C  
ATOM   2171  CD2 LEU B 397      -5.806  29.978 -15.717  1.00112.75           C  
ATOM   2172  N   ASN B 398      -6.272  30.440 -12.840  1.00 63.23           N  
ATOM   2173  CA  ASN B 398      -5.044  30.935 -12.284  1.00 63.23           C  
ATOM   2174  C   ASN B 398      -3.917  30.168 -12.911  1.00 63.23           C  
ATOM   2175  O   ASN B 398      -4.134  29.114 -13.508  1.00 63.23           O  
ATOM   2176  CB  ASN B 398      -4.938  30.715 -10.764  1.00 63.23           C  
ATOM   2177  CG  ASN B 398      -6.035  31.517 -10.076  1.00 63.23           C  
ATOM   2178  ND2 ASN B 398      -5.737  32.800  -9.740  1.00 63.23           N  
ATOM   2179  OD1 ASN B 398      -7.131  31.011  -9.836  1.00 63.23           O  
ATOM   2180  N   ALA B 399      -2.680  30.706 -12.811  1.00 38.65           N  
ATOM   2181  CA  ALA B 399      -1.527  30.053 -13.370  1.00 38.65           C  
ATOM   2182  C   ALA B 399      -0.357  30.312 -12.468  1.00 38.65           C  
ATOM   2183  O   ALA B 399      -0.364  31.272 -11.699  1.00 38.65           O  
ATOM   2184  CB  ALA B 399      -1.147  30.574 -14.768  1.00 38.65           C  
ATOM   2185  N   ALA B 400       0.663  29.422 -12.503  1.00 38.65           N  
ATOM   2186  CA  ALA B 400       1.860  29.631 -11.734  1.00 38.65           C  
ATOM   2187  C   ALA B 400       2.946  28.801 -12.350  1.00 38.65           C  
ATOM   2188  O   ALA B 400       2.689  27.734 -12.906  1.00 38.65           O  
ATOM   2189  CB  ALA B 400       1.736  29.189 -10.265  1.00 38.65           C  
ATOM   2190  N   LYS B 401       4.204  29.283 -12.271  1.00153.73           N  
ATOM   2191  CA  LYS B 401       5.303  28.526 -12.796  1.00153.73           C  
ATOM   2192  C   LYS B 401       5.662  27.497 -11.772  1.00153.73           C  
ATOM   2193  O   LYS B 401       5.495  27.723 -10.575  1.00153.73           O  
ATOM   2194  CB  LYS B 401       6.558  29.364 -13.102  1.00153.73           C  
ATOM   2195  CG  LYS B 401       7.129  30.113 -11.897  1.00153.73           C  
ATOM   2196  CD  LYS B 401       6.155  31.127 -11.291  1.00153.73           C  
ATOM   2197  CE  LYS B 401       6.779  32.021 -10.216  1.00153.73           C  
ATOM   2198  NZ  LYS B 401       7.413  33.204 -10.842  1.00153.73           N1+
ATOM   2199  N   VAL B 402       6.123  26.313 -12.231  1.00 46.17           N  
ATOM   2200  CA  VAL B 402       6.547  25.261 -11.346  1.00 46.17           C  
ATOM   2201  C   VAL B 402       7.759  24.624 -11.956  1.00 46.17           C  
ATOM   2202  O   VAL B 402       8.025  24.804 -13.144  1.00 46.17           O  
ATOM   2203  CB  VAL B 402       5.522  24.176 -11.153  1.00 46.17           C  
ATOM   2204  CG1 VAL B 402       4.299  24.773 -10.438  1.00 46.17           C  
ATOM   2205  CG2 VAL B 402       5.195  23.552 -12.522  1.00 46.17           C  
ATOM   2206  N   LEU B 403       8.554  23.895 -11.138  1.00132.82           N  
ATOM   2207  CA  LEU B 403       9.706  23.203 -11.650  1.00132.82           C  
ATOM   2208  C   LEU B 403       9.521  21.740 -11.384  1.00132.82           C  
ATOM   2209  O   LEU B 403       8.882  21.356 -10.406  1.00132.82           O  
ATOM   2210  CB  LEU B 403      11.051  23.659 -11.043  1.00132.82           C  
ATOM   2211  CG  LEU B 403      11.114  23.712  -9.503  1.00132.82           C  
ATOM   2212  CD1 LEU B 403      10.155  24.773  -8.945  1.00132.82           C  
ATOM   2213  CD2 LEU B 403      10.928  22.330  -8.861  1.00132.82           C  
ATOM   2214  N   LEU B 404      10.056  20.882 -12.281  1.00 56.59           N  
ATOM   2215  CA  LEU B 404       9.926  19.460 -12.118  1.00 56.59           C  
ATOM   2216  C   LEU B 404      10.811  19.033 -10.992  1.00 56.59           C  
ATOM   2217  O   LEU B 404      11.953  19.478 -10.880  1.00 56.59           O  
ATOM   2218  CB  LEU B 404      10.384  18.629 -13.325  1.00 56.59           C  
ATOM   2219  CG  LEU B 404       9.547  18.816 -14.595  1.00 56.59           C  
ATOM   2220  CD1 LEU B 404       9.966  17.786 -15.654  1.00 56.59           C  
ATOM   2221  CD2 LEU B 404       8.040  18.792 -14.291  1.00 56.59           C  
ATOM   2222  N   ILE B 405      10.303  18.110 -10.152  1.00 46.63           N  
ATOM   2223  CA  ILE B 405      11.023  17.650  -9.000  1.00 46.63           C  
ATOM   2224  C   ILE B 405      11.521  16.272  -9.289  1.00 46.63           C  
ATOM   2225  O   ILE B 405      10.792  15.435  -9.818  1.00 46.63           O  
ATOM   2226  CB  ILE B 405      10.157  17.578  -7.775  1.00 46.63           C  
ATOM   2227  CG1 ILE B 405       9.650  18.982  -7.406  1.00 46.63           C  
ATOM   2228  CG2 ILE B 405      10.948  16.889  -6.652  1.00 46.63           C  
ATOM   2229  CD1 ILE B 405       8.512  18.972  -6.387  1.00 46.63           C  
ATOM   2230  N   GLU B 406      12.800  16.020  -8.943  1.00 85.43           N  
ATOM   2231  CA  GLU B 406      13.435  14.757  -9.173  1.00 85.43           C  
ATOM   2232  C   GLU B 406      12.567  13.707  -8.552  1.00 85.43           C  
ATOM   2233  O   GLU B 406      12.087  13.856  -7.430  1.00 85.43           O  
ATOM   2234  CB  GLU B 406      14.839  14.704  -8.539  1.00 85.43           C  
ATOM   2235  CG  GLU B 406      15.676  13.476  -8.896  1.00 85.43           C  
ATOM   2236  CD  GLU B 406      17.045  13.672  -8.253  1.00 85.43           C  
ATOM   2237  OE1 GLU B 406      17.088  14.153  -7.088  1.00 85.43           O  
ATOM   2238  OE2 GLU B 406      18.064  13.341  -8.916  1.00 85.43           O1-
ATOM   2239  N   THR B 407      12.338  12.609  -9.295  1.00102.92           N  
ATOM   2240  CA  THR B 407      11.478  11.547  -8.861  1.00102.92           C  
ATOM   2241  C   THR B 407      12.062  10.902  -7.642  1.00102.92           C  
ATOM   2242  O   THR B 407      11.335  10.541  -6.717  1.00102.92           O  
ATOM   2243  CB  THR B 407      11.303  10.481  -9.903  1.00102.92           C  
ATOM   2244  CG2 THR B 407      10.732  11.126 -11.178  1.00102.92           C  
ATOM   2245  OG1 THR B 407      12.548   9.860 -10.187  1.00102.92           O  
ATOM   2246  N   GLN B 408      13.399  10.754  -7.608  1.00107.49           N  
ATOM   2247  CA  GLN B 408      14.061  10.070  -6.534  1.00107.49           C  
ATOM   2248  C   GLN B 408      13.779  10.784  -5.251  1.00107.49           C  
ATOM   2249  O   GLN B 408      13.428  10.157  -4.252  1.00107.49           O  
ATOM   2250  CB  GLN B 408      15.590  10.067  -6.721  1.00107.49           C  
ATOM   2251  CG  GLN B 408      16.359   9.333  -5.621  1.00107.49           C  
ATOM   2252  CD  GLN B 408      16.301   7.844  -5.933  1.00107.49           C  
ATOM   2253  NE2 GLN B 408      16.973   7.018  -5.087  1.00107.49           N  
ATOM   2254  OE1 GLN B 408      15.678   7.426  -6.909  1.00107.49           O  
ATOM   2255  N   ARG B 409      13.920  12.121  -5.247  1.00154.51           N  
ATOM   2256  CA  ARG B 409      13.697  12.886  -4.056  1.00154.51           C  
ATOM   2257  C   ARG B 409      12.247  12.821  -3.680  1.00154.51           C  
ATOM   2258  O   ARG B 409      11.915  12.660  -2.508  1.00154.51           O  
ATOM   2259  CB  ARG B 409      14.106  14.359  -4.224  1.00154.51           C  
ATOM   2260  CG  ARG B 409      13.354  15.088  -5.337  1.00154.51           C  
ATOM   2261  CD  ARG B 409      14.050  16.364  -5.813  1.00154.51           C  
ATOM   2262  NE  ARG B 409      14.249  17.235  -4.623  1.00154.51           N  
ATOM   2263  CZ  ARG B 409      15.423  17.911  -4.463  1.00154.51           C  
ATOM   2264  NH1 ARG B 409      16.409  17.795  -5.401  1.00154.51           N1+
ATOM   2265  NH2 ARG B 409      15.610  18.700  -3.364  1.00154.51           N  
ATOM   2266  N   CYS B 410      11.348  12.908  -4.680  1.00 62.59           N  
ATOM   2267  CA  CYS B 410       9.929  12.956  -4.450  1.00 62.59           C  
ATOM   2268  C   CYS B 410       9.467  11.652  -3.872  1.00 62.59           C  
ATOM   2269  O   CYS B 410       8.435  11.589  -3.205  1.00 62.59           O  
ATOM   2270  CB  CYS B 410       9.120  13.247  -5.732  1.00 62.59           C  
ATOM   2271  SG  CYS B 410       7.377  13.628  -5.377  1.00 62.59           S  
ATOM   2272  N   ASN B 411      10.175  10.564  -4.216  1.00 80.83           N  
ATOM   2273  CA  ASN B 411       9.907   9.222  -3.783  1.00 80.83           C  
ATOM   2274  C   ASN B 411      10.403   8.965  -2.380  1.00 80.83           C  
ATOM   2275  O   ASN B 411       9.914   8.059  -1.711  1.00 80.83           O  
ATOM   2276  CB  ASN B 411      10.553   8.186  -4.716  1.00 80.83           C  
ATOM   2277  CG  ASN B 411       9.702   6.930  -4.647  1.00 80.83           C  
ATOM   2278  ND2 ASN B 411      10.236   5.803  -5.187  1.00 80.83           N  
ATOM   2279  OD1 ASN B 411       8.583   6.960  -4.138  1.00 80.83           O  
ATOM   2280  N   SER B 412      11.408   9.724  -1.896  1.00 54.05           N  
ATOM   2281  CA  SER B 412      12.076   9.440  -0.646  1.00 54.05           C  
ATOM   2282  C   SER B 412      11.157   9.544   0.534  1.00 54.05           C  
ATOM   2283  O   SER B 412      10.002   9.950   0.429  1.00 54.05           O  
ATOM   2284  CB  SER B 412      13.281  10.362  -0.386  1.00 54.05           C  
ATOM   2285  OG  SER B 412      12.847  11.707  -0.250  1.00 54.05           O  
ATOM   2286  N   ARG B 413      11.698   9.171   1.716  1.00116.13           N  
ATOM   2287  CA  ARG B 413      10.968   9.073   2.949  1.00116.13           C  
ATOM   2288  C   ARG B 413      10.390  10.398   3.334  1.00116.13           C  
ATOM   2289  O   ARG B 413       9.308  10.447   3.919  1.00116.13           O  
ATOM   2290  CB  ARG B 413      11.816   8.549   4.122  1.00116.13           C  
ATOM   2291  CG  ARG B 413      13.047   9.394   4.456  1.00116.13           C  
ATOM   2292  CD  ARG B 413      13.856   8.805   5.611  1.00116.13           C  
ATOM   2293  NE  ARG B 413      14.058   7.359   5.306  1.00116.13           N  
ATOM   2294  CZ  ARG B 413      14.842   6.585   6.112  1.00116.13           C  
ATOM   2295  NH1 ARG B 413      15.453   7.132   7.204  1.00116.13           N1+
ATOM   2296  NH2 ARG B 413      15.020   5.264   5.820  1.00116.13           N  
ATOM   2297  N   TYR B 414      11.096  11.507   3.054  1.00127.95           N  
ATOM   2298  CA  TYR B 414      10.574  12.774   3.467  1.00127.95           C  
ATOM   2299  C   TYR B 414       9.285  13.063   2.746  1.00127.95           C  
ATOM   2300  O   TYR B 414       8.291  13.436   3.370  1.00127.95           O  
ATOM   2301  CB  TYR B 414      11.512  13.937   3.101  1.00127.95           C  
ATOM   2302  CG  TYR B 414      12.845  13.711   3.729  1.00127.95           C  
ATOM   2303  CD1 TYR B 414      13.774  12.899   3.117  1.00127.95           C  
ATOM   2304  CD2 TYR B 414      13.173  14.322   4.917  1.00127.95           C  
ATOM   2305  CE1 TYR B 414      15.008  12.692   3.686  1.00127.95           C  
ATOM   2306  CE2 TYR B 414      14.406  14.117   5.490  1.00127.95           C  
ATOM   2307  CZ  TYR B 414      15.323  13.301   4.876  1.00127.95           C  
ATOM   2308  OH  TYR B 414      16.588  13.090   5.466  1.00127.95           O  
ATOM   2309  N   VAL B 415       9.289  13.009   1.397  1.00174.30           N  
ATOM   2310  CA  VAL B 415       8.069  13.321   0.697  1.00174.30           C  
ATOM   2311  C   VAL B 415       7.008  12.248   0.590  1.00174.30           C  
ATOM   2312  O   VAL B 415       6.129  12.129   1.441  1.00174.30           O  
ATOM   2313  CB  VAL B 415       8.358  13.868  -0.665  1.00174.30           C  
ATOM   2314  CG1 VAL B 415       8.759  15.345  -0.542  1.00174.30           C  
ATOM   2315  CG2 VAL B 415       9.544  13.060  -1.200  1.00174.30           C  
ATOM   2316  N   TYR B 416       7.079  11.442  -0.499  1.00144.26           N  
ATOM   2317  CA  TYR B 416       6.145  10.394  -0.841  1.00144.26           C  
ATOM   2318  C   TYR B 416       6.422   9.049  -0.245  1.00144.26           C  
ATOM   2319  O   TYR B 416       5.510   8.235  -0.112  1.00144.26           O  
ATOM   2320  CB  TYR B 416       5.752  10.352  -2.325  1.00144.26           C  
ATOM   2321  CG  TYR B 416       4.873  11.558  -2.398  1.00144.26           C  
ATOM   2322  CD1 TYR B 416       3.666  11.553  -1.736  1.00144.26           C  
ATOM   2323  CD2 TYR B 416       5.237  12.685  -3.098  1.00144.26           C  
ATOM   2324  CE1 TYR B 416       2.834  12.647  -1.769  1.00144.26           C  
ATOM   2325  CE2 TYR B 416       4.409  13.785  -3.136  1.00144.26           C  
ATOM   2326  CZ  TYR B 416       3.207  13.770  -2.469  1.00144.26           C  
ATOM   2327  OH  TYR B 416       2.357  14.897  -2.503  1.00144.26           O  
ATOM   2328  N   ASP B 417       7.696   8.751   0.061  1.00 83.20           N  
ATOM   2329  CA  ASP B 417       8.081   7.513   0.685  1.00 83.20           C  
ATOM   2330  C   ASP B 417       7.659   6.290  -0.091  1.00 83.20           C  
ATOM   2331  O   ASP B 417       6.907   5.452   0.403  1.00 83.20           O  
ATOM   2332  CB  ASP B 417       7.553   7.399   2.127  1.00 83.20           C  
ATOM   2333  CG  ASP B 417       8.345   6.328   2.869  1.00 83.20           C  
ATOM   2334  OD1 ASP B 417       8.630   5.259   2.267  1.00 83.20           O  
ATOM   2335  OD2 ASP B 417       8.690   6.578   4.054  1.00 83.20           O1-
ATOM   2336  N   ASN B 418       8.142   6.189  -1.346  1.00142.63           N  
ATOM   2337  CA  ASN B 418       8.060   5.062  -2.238  1.00142.63           C  
ATOM   2338  C   ASN B 418       6.656   4.735  -2.645  1.00142.63           C  
ATOM   2339  O   ASN B 418       6.389   3.621  -3.092  1.00142.63           O  
ATOM   2340  CB  ASN B 418       8.710   3.803  -1.643  1.00142.63           C  
ATOM   2341  CG  ASN B 418       9.029   2.834  -2.771  1.00142.63           C  
ATOM   2342  ND2 ASN B 418       8.869   3.301  -4.039  1.00142.63           N  
ATOM   2343  OD1 ASN B 418       9.421   1.695  -2.528  1.00142.63           O  
ATOM   2344  N   LEU B 419       5.713   5.677  -2.483  1.00150.73           N  
ATOM   2345  CA  LEU B 419       4.372   5.459  -2.947  1.00150.73           C  
ATOM   2346  C   LEU B 419       4.276   5.592  -4.441  1.00150.73           C  
ATOM   2347  O   LEU B 419       3.511   4.875  -5.082  1.00150.73           O  
ATOM   2348  CB  LEU B 419       3.340   6.393  -2.298  1.00150.73           C  
ATOM   2349  CG  LEU B 419       2.953   5.956  -0.871  1.00150.73           C  
ATOM   2350  CD1 LEU B 419       4.176   5.854   0.051  1.00150.73           C  
ATOM   2351  CD2 LEU B 419       1.848   6.856  -0.297  1.00150.73           C  
ATOM   2352  N   ILE B 420       5.055   6.526  -5.028  1.00118.25           N  
ATOM   2353  CA  ILE B 420       4.974   6.889  -6.423  1.00118.25           C  
ATOM   2354  C   ILE B 420       5.302   5.742  -7.332  1.00118.25           C  
ATOM   2355  O   ILE B 420       6.196   4.942  -7.058  1.00118.25           O  
ATOM   2356  CB  ILE B 420       5.887   8.024  -6.795  1.00118.25           C  
ATOM   2357  CG1 ILE B 420       5.521   8.580  -8.182  1.00118.25           C  
ATOM   2358  CG2 ILE B 420       7.337   7.523  -6.691  1.00118.25           C  
ATOM   2359  CD1 ILE B 420       6.192   9.915  -8.507  1.00118.25           C  
ATOM   2360  N   THR B 421       4.523   5.632  -8.436  1.00 57.02           N  
ATOM   2361  CA  THR B 421       4.717   4.657  -9.479  1.00 57.02           C  
ATOM   2362  C   THR B 421       5.399   5.365 -10.624  1.00 57.02           C  
ATOM   2363  O   THR B 421       5.670   6.562 -10.543  1.00 57.02           O  
ATOM   2364  CB  THR B 421       3.426   4.080  -9.996  1.00 57.02           C  
ATOM   2365  CG2 THR B 421       2.652   3.459  -8.820  1.00 57.02           C  
ATOM   2366  OG1 THR B 421       2.640   5.095 -10.606  1.00 57.02           O  
ATOM   2367  N   PRO B 422       5.712   4.648 -11.681  1.00125.76           N  
ATOM   2368  CA  PRO B 422       6.356   5.234 -12.836  1.00125.76           C  
ATOM   2369  C   PRO B 422       5.462   6.161 -13.609  1.00125.76           C  
ATOM   2370  O   PRO B 422       5.966   6.940 -14.418  1.00125.76           O  
ATOM   2371  CB  PRO B 422       6.874   4.058 -13.663  1.00125.76           C  
ATOM   2372  CG  PRO B 422       7.092   2.944 -12.625  1.00125.76           C  
ATOM   2373  CD  PRO B 422       6.062   3.244 -11.524  1.00125.76           C  
ATOM   2374  N   ALA B 423       4.138   6.043 -13.407  1.00 69.01           N  
ATOM   2375  CA  ALA B 423       3.093   6.834 -13.996  1.00 69.01           C  
ATOM   2376  C   ALA B 423       3.191   8.244 -13.486  1.00 69.01           C  
ATOM   2377  O   ALA B 423       2.680   9.170 -14.113  1.00 69.01           O  
ATOM   2378  CB  ALA B 423       1.688   6.311 -13.641  1.00 69.01           C  
ATOM   2379  N   MET B 424       3.779   8.436 -12.289  1.00 72.29           N  
ATOM   2380  CA  MET B 424       3.766   9.726 -11.650  1.00 72.29           C  
ATOM   2381  C   MET B 424       5.059  10.486 -11.819  1.00 72.29           C  
ATOM   2382  O   MET B 424       6.143   9.908 -11.910  1.00 72.29           O  
ATOM   2383  CB  MET B 424       3.503   9.605 -10.141  1.00 72.29           C  
ATOM   2384  CG  MET B 424       2.158   8.943  -9.833  1.00 72.29           C  
ATOM   2385  SD  MET B 424       1.942   8.420  -8.106  1.00 72.29           S  
ATOM   2386  CE  MET B 424       0.487   7.384  -8.438  1.00 72.29           C  
ATOM   2387  N   ILE B 425       4.933  11.835 -11.901  1.00138.49           N  
ATOM   2388  CA  ILE B 425       6.014  12.792 -11.947  1.00138.49           C  
ATOM   2389  C   ILE B 425       5.625  13.885 -10.986  1.00138.49           C  
ATOM   2390  O   ILE B 425       4.437  14.168 -10.834  1.00138.49           O  
ATOM   2391  CB  ILE B 425       6.208  13.438 -13.288  1.00138.49           C  
ATOM   2392  CG1 ILE B 425       7.493  14.280 -13.307  1.00138.49           C  
ATOM   2393  CG2 ILE B 425       4.933  14.231 -13.613  1.00138.49           C  
ATOM   2394  CD1 ILE B 425       8.769  13.449 -13.188  1.00138.49           C  
ATOM   2395  N   CYS B 426       6.610  14.528 -10.311  1.00 47.84           N  
ATOM   2396  CA  CYS B 426       6.313  15.519  -9.302  1.00 47.84           C  
ATOM   2397  C   CYS B 426       6.733  16.885  -9.770  1.00 47.84           C  
ATOM   2398  O   CYS B 426       7.726  17.029 -10.482  1.00 47.84           O  
ATOM   2399  CB  CYS B 426       7.025  15.242  -7.959  1.00 47.84           C  
ATOM   2400  SG  CYS B 426       6.474  13.681  -7.201  1.00 47.84           S  
ATOM   2401  N   ALA B 427       5.970  17.934  -9.372  1.00 48.12           N  
ATOM   2402  CA  ALA B 427       6.278  19.270  -9.809  1.00 48.12           C  
ATOM   2403  C   ALA B 427       5.773  20.260  -8.801  1.00 48.12           C  
ATOM   2404  O   ALA B 427       4.790  20.019  -8.099  1.00 48.12           O  
ATOM   2405  CB  ALA B 427       5.635  19.627 -11.163  1.00 48.12           C  
ATOM   2406  N   GLY B 428       6.458  21.423  -8.731  1.00 43.04           N  
ATOM   2407  CA  GLY B 428       6.130  22.468  -7.806  1.00 43.04           C  
ATOM   2408  C   GLY B 428       7.404  22.846  -7.133  1.00 43.04           C  
ATOM   2409  O   GLY B 428       8.435  22.986  -7.787  1.00 43.04           O  
ATOM   2410  N   PHE B 429       7.350  23.063  -5.803  1.00120.26           N  
ATOM   2411  CA  PHE B 429       8.552  23.374  -5.084  1.00120.26           C  
ATOM   2412  C   PHE B 429       8.514  22.586  -3.796  1.00120.26           C  
ATOM   2413  O   PHE B 429       7.475  22.473  -3.142  1.00120.26           O  
ATOM   2414  CB  PHE B 429       8.666  24.865  -4.729  1.00120.26           C  
ATOM   2415  CG  PHE B 429      10.115  25.208  -4.666  1.00120.26           C  
ATOM   2416  CD1 PHE B 429      10.856  25.038  -3.520  1.00120.26           C  
ATOM   2417  CD2 PHE B 429      10.737  25.698  -5.793  1.00120.26           C  
ATOM   2418  CE1 PHE B 429      12.191  25.368  -3.505  1.00120.26           C  
ATOM   2419  CE2 PHE B 429      12.070  26.029  -5.782  1.00120.26           C  
ATOM   2420  CZ  PHE B 429      12.802  25.862  -4.633  1.00120.26           C  
ATOM   2421  N   LEU B 430       9.666  22.005  -3.403  1.00 68.35           N  
ATOM   2422  CA  LEU B 430       9.752  21.243  -2.184  1.00 68.35           C  
ATOM   2423  C   LEU B 430       9.557  22.171  -1.020  1.00 68.35           C  
ATOM   2424  O   LEU B 430       9.032  21.776   0.018  1.00 68.35           O  
ATOM   2425  CB  LEU B 430      11.102  20.533  -1.987  1.00 68.35           C  
ATOM   2426  CG  LEU B 430      11.338  19.377  -2.975  1.00 68.35           C  
ATOM   2427  CD1 LEU B 430      12.680  18.678  -2.706  1.00 68.35           C  
ATOM   2428  CD2 LEU B 430      10.150  18.400  -2.984  1.00 68.35           C  
ATOM   2429  N   GLN B 431       9.997  23.435  -1.140  1.00 91.44           N  
ATOM   2430  CA  GLN B 431       9.850  24.334  -0.030  1.00 91.44           C  
ATOM   2431  C   GLN B 431       8.391  24.517   0.237  1.00 91.44           C  
ATOM   2432  O   GLN B 431       7.989  24.706   1.385  1.00 91.44           O  
ATOM   2433  CB  GLN B 431      10.440  25.738  -0.251  1.00 91.44           C  
ATOM   2434  CG  GLN B 431       9.695  26.575  -1.289  1.00 91.44           C  
ATOM   2435  CD  GLN B 431      10.396  27.926  -1.371  1.00 91.44           C  
ATOM   2436  NE2 GLN B 431      10.683  28.393  -2.617  1.00 91.44           N  
ATOM   2437  OE1 GLN B 431      10.688  28.544  -0.350  1.00 91.44           O  
ATOM   2438  N   GLY B 432       7.562  24.472  -0.827  1.00 48.97           N  
ATOM   2439  CA  GLY B 432       6.147  24.672  -0.701  1.00 48.97           C  
ATOM   2440  C   GLY B 432       5.842  26.038  -1.241  1.00 48.97           C  
ATOM   2441  O   GLY B 432       6.748  26.785  -1.604  1.00 48.97           O  
ATOM   2442  N   ASN B 433       4.538  26.390  -1.244  1.00132.45           N  
ATOM   2443  CA  ASN B 433       3.935  27.620  -1.692  1.00132.45           C  
ATOM   2444  C   ASN B 433       3.485  27.616  -3.136  1.00132.45           C  
ATOM   2445  O   ASN B 433       2.475  28.255  -3.425  1.00132.45           O  
ATOM   2446  CB  ASN B 433       4.863  28.831  -1.506  1.00132.45           C  
ATOM   2447  CG  ASN B 433       4.027  30.089  -1.691  1.00132.45           C  
ATOM   2448  ND2 ASN B 433       4.468  30.986  -2.613  1.00132.45           N  
ATOM   2449  OD1 ASN B 433       3.004  30.267  -1.033  1.00132.45           O  
ATOM   2450  N   VAL B 434       4.105  26.869  -4.073  1.00120.40           N  
ATOM   2451  CA  VAL B 434       3.586  26.874  -5.421  1.00120.40           C  
ATOM   2452  C   VAL B 434       3.053  25.494  -5.691  1.00120.40           C  
ATOM   2453  O   VAL B 434       3.776  24.506  -5.570  1.00120.40           O  
ATOM   2454  CB  VAL B 434       4.625  27.198  -6.463  1.00120.40           C  
ATOM   2455  CG1 VAL B 434       5.077  28.653  -6.257  1.00120.40           C  
ATOM   2456  CG2 VAL B 434       5.782  26.189  -6.361  1.00120.40           C  
ATOM   2457  N   ASP B 435       1.755  25.376  -6.053  1.00 86.98           N  
ATOM   2458  CA  ASP B 435       1.236  24.052  -6.277  1.00 86.98           C  
ATOM   2459  C   ASP B 435      -0.114  24.140  -6.935  1.00 86.98           C  
ATOM   2460  O   ASP B 435      -0.646  25.226  -7.164  1.00 86.98           O  
ATOM   2461  CB  ASP B 435       1.047  23.262  -4.965  1.00 86.98           C  
ATOM   2462  CG  ASP B 435       0.925  21.770  -5.255  1.00 86.98           C  
ATOM   2463  OD1 ASP B 435       1.198  21.353  -6.411  1.00 86.98           O  
ATOM   2464  OD2 ASP B 435       0.559  21.025  -4.306  1.00 86.98           O1-
ATOM   2465  N   SER B 436      -0.648  22.963  -7.336  1.00 69.10           N  
ATOM   2466  CA  SER B 436      -2.004  22.796  -7.782  1.00 69.10           C  
ATOM   2467  C   SER B 436      -2.779  22.392  -6.555  1.00 69.10           C  
ATOM   2468  O   SER B 436      -2.195  22.202  -5.488  1.00 69.10           O  
ATOM   2469  CB  SER B 436      -2.161  21.704  -8.858  1.00 69.10           C  
ATOM   2470  OG  SER B 436      -1.671  20.461  -8.375  1.00 69.10           O  
ATOM   2471  N   CYS B 437      -4.120  22.280  -6.659  1.00 77.19           N  
ATOM   2472  CA  CYS B 437      -4.905  21.910  -5.512  1.00 77.19           C  
ATOM   2473  C   CYS B 437      -6.217  21.384  -6.029  1.00 77.19           C  
ATOM   2474  O   CYS B 437      -6.447  21.356  -7.239  1.00 77.19           O  
ATOM   2475  CB  CYS B 437      -5.125  23.087  -4.528  1.00 77.19           C  
ATOM   2476  SG  CYS B 437      -5.706  22.570  -2.879  1.00 77.19           S  
ATOM   2477  N   GLN B 438      -7.120  20.956  -5.119  1.00137.78           N  
ATOM   2478  CA  GLN B 438      -8.358  20.344  -5.516  1.00137.78           C  
ATOM   2479  C   GLN B 438      -9.077  21.233  -6.478  1.00137.78           C  
ATOM   2480  O   GLN B 438      -9.167  22.443  -6.281  1.00137.78           O  
ATOM   2481  CB  GLN B 438      -9.315  20.018  -4.351  1.00137.78           C  
ATOM   2482  CG  GLN B 438      -9.819  21.239  -3.577  1.00137.78           C  
ATOM   2483  CD  GLN B 438      -8.773  21.600  -2.532  1.00137.78           C  
ATOM   2484  NE2 GLN B 438      -8.918  22.806  -1.920  1.00137.78           N  
ATOM   2485  OE1 GLN B 438      -7.855  20.828  -2.260  1.00137.78           O  
ATOM   2486  N   GLY B 439      -9.601  20.613  -7.562  1.00 51.86           N  
ATOM   2487  CA  GLY B 439     -10.317  21.292  -8.604  1.00 51.86           C  
ATOM   2488  C   GLY B 439      -9.415  21.505  -9.792  1.00 51.86           C  
ATOM   2489  O   GLY B 439      -9.890  21.874 -10.863  1.00 51.86           O  
ATOM   2490  N   ASP B 440      -8.085  21.366  -9.609  1.00 82.16           N  
ATOM   2491  CA  ASP B 440      -7.093  21.487 -10.651  1.00 82.16           C  
ATOM   2492  C   ASP B 440      -6.942  20.210 -11.430  1.00 82.16           C  
ATOM   2493  O   ASP B 440      -6.432  20.222 -12.549  1.00 82.16           O  
ATOM   2494  CB  ASP B 440      -5.698  21.871 -10.122  1.00 82.16           C  
ATOM   2495  CG  ASP B 440      -5.711  23.343  -9.719  1.00 82.16           C  
ATOM   2496  OD1 ASP B 440      -6.383  24.149 -10.415  1.00 82.16           O  
ATOM   2497  OD2 ASP B 440      -5.042  23.679  -8.704  1.00 82.16           O1-
ATOM   2498  N   SER B 441      -7.341  19.064 -10.847  1.00103.87           N  
ATOM   2499  CA  SER B 441      -7.059  17.793 -11.460  1.00103.87           C  
ATOM   2500  C   SER B 441      -7.538  17.738 -12.875  1.00103.87           C  
ATOM   2501  O   SER B 441      -8.552  18.336 -13.227  1.00103.87           O  
ATOM   2502  CB  SER B 441      -7.669  16.599 -10.725  1.00103.87           C  
ATOM   2503  OG  SER B 441      -7.320  15.412 -11.417  1.00103.87           O  
ATOM   2504  N   GLY B 442      -6.760  17.030 -13.727  1.00 36.36           N  
ATOM   2505  CA  GLY B 442      -7.090  16.806 -15.107  1.00 36.36           C  
ATOM   2506  C   GLY B 442      -6.548  17.934 -15.928  1.00 36.36           C  
ATOM   2507  O   GLY B 442      -6.460  17.829 -17.152  1.00 36.36           O  
ATOM   2508  N   GLY B 443      -6.156  19.038 -15.263  1.00 37.93           N  
ATOM   2509  CA  GLY B 443      -5.614  20.196 -15.919  1.00 37.93           C  
ATOM   2510  C   GLY B 443      -4.192  19.904 -16.296  1.00 37.93           C  
ATOM   2511  O   GLY B 443      -3.609  18.893 -15.903  1.00 37.93           O  
ATOM   2512  N   PRO B 444      -3.644  20.796 -17.084  1.00110.30           N  
ATOM   2513  CA  PRO B 444      -2.326  20.621 -17.633  1.00110.30           C  
ATOM   2514  C   PRO B 444      -1.141  21.028 -16.815  1.00110.30           C  
ATOM   2515  O   PRO B 444      -1.215  21.985 -16.045  1.00110.30           O  
ATOM   2516  CB  PRO B 444      -2.329  21.362 -18.970  1.00110.30           C  
ATOM   2517  CG  PRO B 444      -3.489  22.362 -18.848  1.00110.30           C  
ATOM   2518  CD  PRO B 444      -4.478  21.642 -17.922  1.00110.30           C  
ATOM   2519  N   LEU B 445      -0.038  20.284 -17.009  1.00153.68           N  
ATOM   2520  CA  LEU B 445       1.290  20.630 -16.595  1.00153.68           C  
ATOM   2521  C   LEU B 445       1.958  20.737 -17.942  1.00153.68           C  
ATOM   2522  O   LEU B 445       2.312  19.720 -18.538  1.00153.68           O  
ATOM   2523  CB  LEU B 445       1.972  19.485 -15.816  1.00153.68           C  
ATOM   2524  CG  LEU B 445       3.368  19.796 -15.239  1.00153.68           C  
ATOM   2525  CD1 LEU B 445       4.376  20.145 -16.340  1.00153.68           C  
ATOM   2526  CD2 LEU B 445       3.298  20.839 -14.116  1.00153.68           C  
ATOM   2527  N   VAL B 446       2.108  21.971 -18.481  1.00 55.63           N  
ATOM   2528  CA  VAL B 446       2.659  22.145 -19.802  1.00 55.63           C  
ATOM   2529  C   VAL B 446       4.019  22.757 -19.681  1.00 55.63           C  
ATOM   2530  O   VAL B 446       4.252  23.601 -18.818  1.00 55.63           O  
ATOM   2531  CB  VAL B 446       1.839  23.050 -20.677  1.00 55.63           C  
ATOM   2532  CG1 VAL B 446       0.496  22.369 -20.994  1.00 55.63           C  
ATOM   2533  CG2 VAL B 446       1.685  24.398 -19.951  1.00 55.63           C  
ATOM   2534  N   THR B 447       4.954  22.307 -20.549  1.00 50.09           N  
ATOM   2535  CA  THR B 447       6.312  22.777 -20.584  1.00 50.09           C  
ATOM   2536  C   THR B 447       6.594  23.224 -21.986  1.00 50.09           C  
ATOM   2537  O   THR B 447       6.238  22.539 -22.944  1.00 50.09           O  
ATOM   2538  CB  THR B 447       7.294  21.692 -20.278  1.00 50.09           C  
ATOM   2539  CG2 THR B 447       8.699  22.268 -20.412  1.00 50.09           C  
ATOM   2540  OG1 THR B 447       7.085  21.167 -18.976  1.00 50.09           O  
ATOM   2541  N   SER B 448       7.277  24.375 -22.154  1.00 80.70           N  
ATOM   2542  CA  SER B 448       7.512  24.872 -23.477  1.00 80.70           C  
ATOM   2543  C   SER B 448       8.859  24.429 -23.946  1.00 80.70           C  
ATOM   2544  O   SER B 448       9.877  24.674 -23.301  1.00 80.70           O  
ATOM   2545  CB  SER B 448       7.473  26.408 -23.554  1.00 80.70           C  
ATOM   2546  OG  SER B 448       7.701  26.845 -24.886  1.00 80.70           O  
ATOM   2547  N   LYS B 449       8.874  23.736 -25.100  1.00125.38           N  
ATOM   2548  CA  LYS B 449      10.088  23.314 -25.734  1.00125.38           C  
ATOM   2549  C   LYS B 449       9.887  23.552 -27.200  1.00125.38           C  
ATOM   2550  O   LYS B 449       8.800  23.330 -27.729  1.00125.38           O  
ATOM   2551  CB  LYS B 449      10.400  21.822 -25.536  1.00125.38           C  
ATOM   2552  CG  LYS B 449      10.769  21.478 -24.091  1.00125.38           C  
ATOM   2553  CD  LYS B 449      12.032  22.197 -23.608  1.00125.38           C  
ATOM   2554  CE  LYS B 449      12.305  22.046 -22.112  1.00125.38           C  
ATOM   2555  NZ  LYS B 449      11.370  22.898 -21.351  1.00125.38           N1+
ATOM   2556  N   ASN B 450      10.935  24.045 -27.887  1.00 59.20           N  
ATOM   2557  CA  ASN B 450      10.897  24.254 -29.308  1.00 59.20           C  
ATOM   2558  C   ASN B 450       9.729  25.128 -29.678  1.00 59.20           C  
ATOM   2559  O   ASN B 450       9.111  24.928 -30.722  1.00 59.20           O  
ATOM   2560  CB  ASN B 450      10.774  22.934 -30.092  1.00 59.20           C  
ATOM   2561  CG  ASN B 450      11.993  22.070 -29.788  1.00 59.20           C  
ATOM   2562  ND2 ASN B 450      11.790  20.725 -29.766  1.00 59.20           N  
ATOM   2563  OD1 ASN B 450      13.095  22.573 -29.575  1.00 59.20           O  
ATOM   2564  N   ASN B 451       9.411  26.137 -28.843  1.00 72.84           N  
ATOM   2565  CA  ASN B 451       8.370  27.091 -29.130  1.00 72.84           C  
ATOM   2566  C   ASN B 451       7.010  26.453 -29.220  1.00 72.84           C  
ATOM   2567  O   ASN B 451       6.125  26.986 -29.892  1.00 72.84           O  
ATOM   2568  CB  ASN B 451       8.601  27.852 -30.449  1.00 72.84           C  
ATOM   2569  CG  ASN B 451       9.831  28.732 -30.283  1.00 72.84           C  
ATOM   2570  ND2 ASN B 451       9.734  29.743 -29.378  1.00 72.84           N  
ATOM   2571  OD1 ASN B 451      10.850  28.528 -30.940  1.00 72.84           O  
ATOM   2572  N   ILE B 452       6.789  25.314 -28.536  1.00 47.77           N  
ATOM   2573  CA  ILE B 452       5.490  24.691 -28.524  1.00 47.77           C  
ATOM   2574  C   ILE B 452       5.209  24.310 -27.102  1.00 47.77           C  
ATOM   2575  O   ILE B 452       6.136  24.088 -26.326  1.00 47.77           O  
ATOM   2576  CB  ILE B 452       5.408  23.438 -29.346  1.00 47.77           C  
ATOM   2577  CG1 ILE B 452       5.720  23.758 -30.814  1.00 47.77           C  
ATOM   2578  CG2 ILE B 452       4.019  22.810 -29.143  1.00 47.77           C  
ATOM   2579  CD1 ILE B 452       5.941  22.511 -31.666  1.00 47.77           C  
ATOM   2580  N   TRP B 453       3.918  24.253 -26.710  1.00 66.32           N  
ATOM   2581  CA  TRP B 453       3.608  23.861 -25.360  1.00 66.32           C  
ATOM   2582  C   TRP B 453       3.188  22.421 -25.380  1.00 66.32           C  
ATOM   2583  O   TRP B 453       2.245  22.046 -26.078  1.00 66.32           O  
ATOM   2584  CB  TRP B 453       2.487  24.693 -24.717  1.00 66.32           C  
ATOM   2585  CG  TRP B 453       2.889  26.129 -24.481  1.00 66.32           C  
ATOM   2586  CD1 TRP B 453       2.775  27.201 -25.317  1.00 66.32           C  
ATOM   2587  CD2 TRP B 453       3.503  26.618 -23.276  1.00 66.32           C  
ATOM   2588  CE2 TRP B 453       3.734  27.981 -23.456  1.00 66.32           C  
ATOM   2589  CE3 TRP B 453       3.847  25.986 -22.116  1.00 66.32           C  
ATOM   2590  NE1 TRP B 453       3.285  28.324 -24.714  1.00 66.32           N  
ATOM   2591  CZ2 TRP B 453       4.317  28.734 -22.476  1.00 66.32           C  
ATOM   2592  CZ3 TRP B 453       4.431  26.749 -21.128  1.00 66.32           C  
ATOM   2593  CH2 TRP B 453       4.662  28.096 -21.304  1.00 66.32           C  
ATOM   2594  N   TRP B 454       3.893  21.575 -24.597  1.00 94.75           N  
ATOM   2595  CA  TRP B 454       3.627  20.162 -24.560  1.00 94.75           C  
ATOM   2596  C   TRP B 454       3.054  19.800 -23.226  1.00 94.75           C  
ATOM   2597  O   TRP B 454       3.469  20.318 -22.191  1.00 94.75           O  
ATOM   2598  CB  TRP B 454       4.870  19.299 -24.838  1.00 94.75           C  
ATOM   2599  CG  TRP B 454       5.239  19.298 -26.302  1.00 94.75           C  
ATOM   2600  CD1 TRP B 454       4.412  19.222 -27.383  1.00 94.75           C  
ATOM   2601  CD2 TRP B 454       6.574  19.416 -26.821  1.00 94.75           C  
ATOM   2602  CE2 TRP B 454       6.476  19.401 -28.213  1.00 94.75           C  
ATOM   2603  CE3 TRP B 454       7.781  19.536 -26.194  1.00 94.75           C  
ATOM   2604  NE1 TRP B 454       5.144  19.277 -28.543  1.00 94.75           N  
ATOM   2605  CZ2 TRP B 454       7.589  19.503 -28.999  1.00 94.75           C  
ATOM   2606  CZ3 TRP B 454       8.900  19.635 -26.992  1.00 94.75           C  
ATOM   2607  CH2 TRP B 454       8.806  19.620 -28.367  1.00 94.75           C  
ATOM   2608  N   LEU B 455       2.057  18.890 -23.233  1.00 76.05           N  
ATOM   2609  CA  LEU B 455       1.401  18.467 -22.027  1.00 76.05           C  
ATOM   2610  C   LEU B 455       2.230  17.371 -21.423  1.00 76.05           C  
ATOM   2611  O   LEU B 455       2.032  16.192 -21.713  1.00 76.05           O  
ATOM   2612  CB  LEU B 455      -0.004  17.906 -22.323  1.00 76.05           C  
ATOM   2613  CG  LEU B 455      -0.827  17.488 -21.092  1.00 76.05           C  
ATOM   2614  CD1 LEU B 455      -1.207  18.706 -20.234  1.00 76.05           C  
ATOM   2615  CD2 LEU B 455      -2.051  16.654 -21.507  1.00 76.05           C  
ATOM   2616  N   ILE B 456       3.204  17.758 -20.571  1.00 89.54           N  
ATOM   2617  CA  ILE B 456       4.075  16.840 -19.883  1.00 89.54           C  
ATOM   2618  C   ILE B 456       3.296  16.038 -18.883  1.00 89.54           C  
ATOM   2619  O   ILE B 456       3.494  14.829 -18.769  1.00 89.54           O  
ATOM   2620  CB  ILE B 456       5.180  17.517 -19.122  1.00 89.54           C  
ATOM   2621  CG1 ILE B 456       6.204  18.147 -20.080  1.00 89.54           C  
ATOM   2622  CG2 ILE B 456       5.795  16.475 -18.172  1.00 89.54           C  
ATOM   2623  CD1 ILE B 456       5.657  19.320 -20.884  1.00 89.54           C  
ATOM   2624  N   GLY B 457       2.389  16.687 -18.120  1.00 37.38           N  
ATOM   2625  CA  GLY B 457       1.685  15.950 -17.103  1.00 37.38           C  
ATOM   2626  C   GLY B 457       0.268  16.430 -16.982  1.00 37.38           C  
ATOM   2627  O   GLY B 457      -0.119  17.425 -17.594  1.00 37.38           O  
ATOM   2628  N   ASP B 458      -0.544  15.678 -16.198  1.00 61.76           N  
ATOM   2629  CA  ASP B 458      -1.913  15.997 -15.877  1.00 61.76           C  
ATOM   2630  C   ASP B 458      -2.046  15.950 -14.377  1.00 61.76           C  
ATOM   2631  O   ASP B 458      -1.682  14.959 -13.746  1.00 61.76           O  
ATOM   2632  CB  ASP B 458      -2.935  15.025 -16.494  1.00 61.76           C  
ATOM   2633  CG  ASP B 458      -3.036  15.338 -17.982  1.00 61.76           C  
ATOM   2634  OD1 ASP B 458      -2.897  16.538 -18.343  1.00 61.76           O  
ATOM   2635  OD2 ASP B 458      -3.249  14.385 -18.778  1.00 61.76           O1-
ATOM   2636  N   THR B 459      -2.598  17.027 -13.773  1.00 65.00           N  
ATOM   2637  CA  THR B 459      -2.732  17.162 -12.342  1.00 65.00           C  
ATOM   2638  C   THR B 459      -3.485  15.979 -11.810  1.00 65.00           C  
ATOM   2639  O   THR B 459      -4.585  15.682 -12.274  1.00 65.00           O  
ATOM   2640  CB  THR B 459      -3.493  18.393 -11.941  1.00 65.00           C  
ATOM   2641  CG2 THR B 459      -3.566  18.459 -10.407  1.00 65.00           C  
ATOM   2642  OG1 THR B 459      -2.854  19.555 -12.450  1.00 65.00           O  
ATOM   2643  N   SER B 460      -2.911  15.303 -10.785  1.00108.99           N  
ATOM   2644  CA  SER B 460      -3.463  14.094 -10.233  1.00108.99           C  
ATOM   2645  C   SER B 460      -3.732  14.250  -8.758  1.00108.99           C  
ATOM   2646  O   SER B 460      -4.894  14.286  -8.355  1.00108.99           O  
ATOM   2647  CB  SER B 460      -2.522  12.888 -10.379  1.00108.99           C  
ATOM   2648  OG  SER B 460      -3.126  11.734  -9.815  1.00108.99           O  
ATOM   2649  N   TRP B 461      -2.679  14.284  -7.901  1.00 91.13           N  
ATOM   2650  CA  TRP B 461      -2.918  14.347  -6.477  1.00 91.13           C  
ATOM   2651  C   TRP B 461      -1.729  14.906  -5.741  1.00 91.13           C  
ATOM   2652  O   TRP B 461      -0.682  15.181  -6.326  1.00 91.13           O  
ATOM   2653  CB  TRP B 461      -3.206  12.962  -5.871  1.00 91.13           C  
ATOM   2654  CG  TRP B 461      -2.104  11.951  -6.102  1.00 91.13           C  
ATOM   2655  CD1 TRP B 461      -1.931  11.103  -7.156  1.00 91.13           C  
ATOM   2656  CD2 TRP B 461      -1.014  11.705  -5.201  1.00 91.13           C  
ATOM   2657  CE2 TRP B 461      -0.223  10.709  -5.772  1.00 91.13           C  
ATOM   2658  CE3 TRP B 461      -0.698  12.259  -3.992  1.00 91.13           C  
ATOM   2659  NE1 TRP B 461      -0.797  10.350  -6.974  1.00 91.13           N  
ATOM   2660  CZ2 TRP B 461       0.899  10.250  -5.145  1.00 91.13           C  
ATOM   2661  CZ3 TRP B 461       0.438  11.796  -3.365  1.00 91.13           C  
ATOM   2662  CH2 TRP B 461       1.220  10.812  -3.930  1.00 91.13           C  
ATOM   2663  N   GLY B 462      -1.902  15.101  -4.409  1.00 35.12           N  
ATOM   2664  CA  GLY B 462      -0.881  15.568  -3.505  1.00 35.12           C  
ATOM   2665  C   GLY B 462      -1.483  15.554  -2.128  1.00 35.12           C  
ATOM   2666  O   GLY B 462      -2.697  15.440  -1.980  1.00 35.12           O  
ATOM   2667  N   SER B 463      -0.650  15.668  -1.070  1.00 93.99           N  
ATOM   2668  CA  SER B 463      -1.212  15.689   0.253  1.00 93.99           C  
ATOM   2669  C   SER B 463      -1.341  17.135   0.612  1.00 93.99           C  
ATOM   2670  O   SER B 463      -0.344  17.851   0.700  1.00 93.99           O  
ATOM   2671  CB  SER B 463      -0.311  15.043   1.316  1.00 93.99           C  
ATOM   2672  OG  SER B 463      -0.116  13.669   1.024  1.00 93.99           O  
ATOM   2673  N   GLY B 464      -2.587  17.604   0.815  1.00 41.53           N  
ATOM   2674  CA  GLY B 464      -2.814  18.991   1.104  1.00 41.53           C  
ATOM   2675  C   GLY B 464      -2.359  19.729  -0.114  1.00 41.53           C  
ATOM   2676  O   GLY B 464      -2.081  19.113  -1.142  1.00 41.53           O  
ATOM   2677  N   CYS B 465      -2.277  21.073  -0.041  1.00125.67           N  
ATOM   2678  CA  CYS B 465      -1.741  21.793  -1.158  1.00125.67           C  
ATOM   2679  C   CYS B 465      -0.841  22.885  -0.665  1.00125.67           C  
ATOM   2680  O   CYS B 465      -1.179  23.628   0.257  1.00125.67           O  
ATOM   2681  CB  CYS B 465      -2.764  22.299  -2.206  1.00125.67           C  
ATOM   2682  SG  CYS B 465      -4.238  23.152  -1.579  1.00125.67           S  
ATOM   2683  N   ALA B 466       0.328  23.008  -1.336  1.00 68.11           N  
ATOM   2684  CA  ALA B 466       1.383  23.947  -1.055  1.00 68.11           C  
ATOM   2685  C   ALA B 466       2.210  23.568   0.145  1.00 68.11           C  
ATOM   2686  O   ALA B 466       2.977  24.396   0.634  1.00 68.11           O  
ATOM   2687  CB  ALA B 466       0.859  25.375  -0.823  1.00 68.11           C  
ATOM   2688  N   LYS B 467       2.128  22.306   0.621  1.00135.76           N  
ATOM   2689  CA  LYS B 467       2.894  21.876   1.768  1.00135.76           C  
ATOM   2690  C   LYS B 467       4.307  21.583   1.342  1.00135.76           C  
ATOM   2691  O   LYS B 467       4.567  21.301   0.173  1.00135.76           O  
ATOM   2692  CB  LYS B 467       2.324  20.615   2.439  1.00135.76           C  
ATOM   2693  CG  LYS B 467       0.893  20.804   2.950  1.00135.76           C  
ATOM   2694  CD  LYS B 467       0.735  21.957   3.945  1.00135.76           C  
ATOM   2695  CE  LYS B 467       1.243  21.634   5.351  1.00135.76           C  
ATOM   2696  NZ  LYS B 467       1.061  22.804   6.239  1.00135.76           N1+
ATOM   2697  N   ALA B 468       5.272  21.672   2.289  1.00179.25           N  
ATOM   2698  CA  ALA B 468       6.658  21.534   1.923  1.00179.25           C  
ATOM   2699  C   ALA B 468       7.003  20.173   1.375  1.00179.25           C  
ATOM   2700  O   ALA B 468       7.298  19.985   0.210  1.00179.25           O  
ATOM   2701  CB  ALA B 468       7.605  21.800   3.106  1.00179.25           C  
ATOM   2702  N   TYR B 469       6.884  19.079   2.099  1.00218.52           N  
ATOM   2703  CA  TYR B 469       7.410  17.991   1.321  1.00218.52           C  
ATOM   2704  C   TYR B 469       6.243  17.226   0.831  1.00218.52           C  
ATOM   2705  O   TYR B 469       6.126  16.026   1.064  1.00218.52           O  
ATOM   2706  CB  TYR B 469       8.307  17.047   2.139  1.00218.52           C  
ATOM   2707  CG  TYR B 469       9.454  17.875   2.612  1.00218.52           C  
ATOM   2708  CD1 TYR B 469       9.330  18.631   3.754  1.00218.52           C  
ATOM   2709  CD2 TYR B 469      10.646  17.906   1.922  1.00218.52           C  
ATOM   2710  CE1 TYR B 469      10.374  19.404   4.203  1.00218.52           C  
ATOM   2711  CE2 TYR B 469      11.693  18.678   2.368  1.00218.52           C  
ATOM   2712  CZ  TYR B 469      11.559  19.429   3.510  1.00218.52           C  
ATOM   2713  OH  TYR B 469      12.634  20.221   3.967  1.00218.52           O  
ATOM   2714  N   ARG B 470       5.336  17.936   0.143  1.00170.82           N  
ATOM   2715  CA  ARG B 470       4.223  17.311  -0.500  1.00170.82           C  
ATOM   2716  C   ARG B 470       3.948  18.123  -1.723  1.00170.82           C  
ATOM   2717  O   ARG B 470       3.064  18.981  -1.734  1.00170.82           O  
ATOM   2718  CB  ARG B 470       2.917  17.305   0.311  1.00170.82           C  
ATOM   2719  CG  ARG B 470       2.850  16.233   1.398  1.00170.82           C  
ATOM   2720  CD  ARG B 470       3.803  16.485   2.566  1.00170.82           C  
ATOM   2721  NE  ARG B 470       3.535  15.438   3.589  1.00170.82           N  
ATOM   2722  CZ  ARG B 470       4.459  15.200   4.564  1.00170.82           C  
ATOM   2723  NH1 ARG B 470       5.631  15.898   4.572  1.00170.82           N1+
ATOM   2724  NH2 ARG B 470       4.212  14.267   5.529  1.00170.82           N  
ATOM   2725  N   PRO B 471       4.689  17.836  -2.755  1.00 93.46           N  
ATOM   2726  CA  PRO B 471       4.583  18.535  -4.009  1.00 93.46           C  
ATOM   2727  C   PRO B 471       3.448  17.961  -4.797  1.00 93.46           C  
ATOM   2728  O   PRO B 471       2.901  16.943  -4.381  1.00 93.46           O  
ATOM   2729  CB  PRO B 471       5.928  18.340  -4.710  1.00 93.46           C  
ATOM   2730  CG  PRO B 471       6.554  17.119  -4.014  1.00 93.46           C  
ATOM   2731  CD  PRO B 471       5.982  17.192  -2.593  1.00 93.46           C  
ATOM   2732  N   GLY B 472       3.071  18.603  -5.922  1.00 42.84           N  
ATOM   2733  CA  GLY B 472       2.002  18.100  -6.736  1.00 42.84           C  
ATOM   2734  C   GLY B 472       2.480  16.900  -7.500  1.00 42.84           C  
ATOM   2735  O   GLY B 472       3.644  16.829  -7.895  1.00 42.84           O  
ATOM   2736  N   VAL B 473       1.559  15.934  -7.732  1.00 52.06           N  
ATOM   2737  CA  VAL B 473       1.829  14.740  -8.492  1.00 52.06           C  
ATOM   2738  C   VAL B 473       0.967  14.796  -9.723  1.00 52.06           C  
ATOM   2739  O   VAL B 473      -0.230  15.074  -9.642  1.00 52.06           O  
ATOM   2740  CB  VAL B 473       1.474  13.477  -7.756  1.00 52.06           C  
ATOM   2741  CG1 VAL B 473       1.757  12.272  -8.667  1.00 52.06           C  
ATOM   2742  CG2 VAL B 473       2.254  13.449  -6.430  1.00 52.06           C  
ATOM   2743  N   TYR B 474       1.574  14.538 -10.905  1.00 71.01           N  
ATOM   2744  CA  TYR B 474       0.874  14.586 -12.162  1.00 71.01           C  
ATOM   2745  C   TYR B 474       1.164  13.298 -12.877  1.00 71.01           C  
ATOM   2746  O   TYR B 474       2.262  12.755 -12.759  1.00 71.01           O  
ATOM   2747  CB  TYR B 474       1.372  15.724 -13.071  1.00 71.01           C  
ATOM   2748  CG  TYR B 474       1.211  17.001 -12.315  1.00 71.01           C  
ATOM   2749  CD1 TYR B 474       2.113  17.332 -11.330  1.00 71.01           C  
ATOM   2750  CD2 TYR B 474       0.182  17.872 -12.594  1.00 71.01           C  
ATOM   2751  CE1 TYR B 474       1.986  18.501 -10.618  1.00 71.01           C  
ATOM   2752  CE2 TYR B 474       0.049  19.044 -11.885  1.00 71.01           C  
ATOM   2753  CZ  TYR B 474       0.952  19.360 -10.898  1.00 71.01           C  
ATOM   2754  OH  TYR B 474       0.814  20.561 -10.171  1.00 71.01           O  
ATOM   2755  N   GLY B 475       0.162  12.758 -13.608  1.00 40.60           N  
ATOM   2756  CA  GLY B 475       0.364  11.578 -14.404  1.00 40.60           C  
ATOM   2757  C   GLY B 475       1.284  11.978 -15.520  1.00 40.60           C  
ATOM   2758  O   GLY B 475       1.088  13.016 -16.153  1.00 40.60           O  
ATOM   2759  N   ASN B 476       2.305  11.140 -15.804  1.00 60.78           N  
ATOM   2760  CA  ASN B 476       3.258  11.427 -16.842  1.00 60.78           C  
ATOM   2761  C   ASN B 476       2.644  10.959 -18.123  1.00 60.78           C  
ATOM   2762  O   ASN B 476       2.368   9.773 -18.291  1.00 60.78           O  
ATOM   2763  CB  ASN B 476       4.587  10.666 -16.695  1.00 60.78           C  
ATOM   2764  CG  ASN B 476       5.269  11.154 -15.431  1.00 60.78           C  
ATOM   2765  ND2 ASN B 476       6.629  11.120 -15.421  1.00 60.78           N  
ATOM   2766  OD1 ASN B 476       4.604  11.566 -14.484  1.00 60.78           O  
ATOM   2767  N   VAL B 477       2.444  11.894 -19.071  1.00122.95           N  
ATOM   2768  CA  VAL B 477       1.755  11.645 -20.309  1.00122.95           C  
ATOM   2769  C   VAL B 477       2.479  10.668 -21.188  1.00122.95           C  
ATOM   2770  O   VAL B 477       1.841   9.871 -21.872  1.00122.95           O  
ATOM   2771  CB  VAL B 477       1.529  12.896 -21.107  1.00122.95           C  
ATOM   2772  CG1 VAL B 477       0.476  13.759 -20.399  1.00122.95           C  
ATOM   2773  CG2 VAL B 477       2.875  13.625 -21.232  1.00122.95           C  
ATOM   2774  N   MET B 478       3.824  10.694 -21.199  1.00112.38           N  
ATOM   2775  CA  MET B 478       4.595   9.851 -22.073  1.00112.38           C  
ATOM   2776  C   MET B 478       4.306   8.415 -21.742  1.00112.38           C  
ATOM   2777  O   MET B 478       4.321   7.559 -22.625  1.00112.38           O  
ATOM   2778  CB  MET B 478       6.109  10.068 -21.909  1.00112.38           C  
ATOM   2779  CG  MET B 478       6.554  11.488 -22.259  1.00112.38           C  
ATOM   2780  SD  MET B 478       6.014  12.744 -21.061  1.00112.38           S  
ATOM   2781  CE  MET B 478       6.754  14.152 -21.938  1.00112.38           C  
ATOM   2782  N   VAL B 479       4.078   8.127 -20.447  1.00 64.68           N  
ATOM   2783  CA  VAL B 479       3.831   6.815 -19.906  1.00 64.68           C  
ATOM   2784  C   VAL B 479       2.523   6.222 -20.358  1.00 64.68           C  
ATOM   2785  O   VAL B 479       2.442   5.003 -20.495  1.00 64.68           O  
ATOM   2786  CB  VAL B 479       3.811   6.806 -18.404  1.00 64.68           C  
ATOM   2787  CG1 VAL B 479       3.497   5.374 -17.936  1.00 64.68           C  
ATOM   2788  CG2 VAL B 479       5.150   7.360 -17.884  1.00 64.68           C  
ATOM   2789  N   PHE B 480       1.446   7.023 -20.538  1.00169.20           N  
ATOM   2790  CA  PHE B 480       0.186   6.422 -20.907  1.00169.20           C  
ATOM   2791  C   PHE B 480      -0.134   6.772 -22.333  1.00169.20           C  
ATOM   2792  O   PHE B 480      -1.284   6.666 -22.756  1.00169.20           O  
ATOM   2793  CB  PHE B 480      -1.003   6.965 -20.098  1.00169.20           C  
ATOM   2794  CG  PHE B 480      -0.800   6.644 -18.660  1.00169.20           C  
ATOM   2795  CD1 PHE B 480      -0.083   7.497 -17.852  1.00169.20           C  
ATOM   2796  CD2 PHE B 480      -1.328   5.496 -18.119  1.00169.20           C  
ATOM   2797  CE1 PHE B 480       0.107   7.214 -16.520  1.00169.20           C  
ATOM   2798  CE2 PHE B 480      -1.142   5.207 -16.789  1.00169.20           C  
ATOM   2799  CZ  PHE B 480      -0.422   6.062 -15.988  1.00169.20           C  
ATOM   2800  N   THR B 481       0.884   7.126 -23.138  1.00110.65           N  
ATOM   2801  CA  THR B 481       0.642   7.580 -24.480  1.00110.65           C  
ATOM   2802  C   THR B 481       0.024   6.490 -25.303  1.00110.65           C  
ATOM   2803  O   THR B 481      -0.908   6.738 -26.066  1.00110.65           O  
ATOM   2804  CB  THR B 481       1.894   8.039 -25.177  1.00110.65           C  
ATOM   2805  CG2 THR B 481       2.831   6.837 -25.381  1.00110.65           C  
ATOM   2806  OG1 THR B 481       1.571   8.631 -26.425  1.00110.65           O  
ATOM   2807  N   ASP B 482       0.511   5.242 -25.171  1.00 30.39           N  
ATOM   2808  CA  ASP B 482      -0.016   4.189 -25.990  1.00 30.39           C  
ATOM   2809  C   ASP B 482      -1.467   4.023 -25.665  1.00 30.39           C  
ATOM   2810  O   ASP B 482      -2.283   3.797 -26.557  1.00 30.39           O  
ATOM   2811  CB  ASP B 482       0.694   2.844 -25.776  1.00 30.39           C  
ATOM   2812  CG  ASP B 482       2.104   2.995 -26.329  1.00 30.39           C  
ATOM   2813  OD1 ASP B 482       2.470   4.142 -26.701  1.00 30.39           O  
ATOM   2814  OD2 ASP B 482       2.832   1.968 -26.390  1.00 30.39           O1-
ATOM   2815  N   TRP B 483      -1.828   4.133 -24.372  1.00 60.56           N  
ATOM   2816  CA  TRP B 483      -3.197   3.998 -23.962  1.00 60.56           C  
ATOM   2817  C   TRP B 483      -4.006   5.105 -24.567  1.00 60.56           C  
ATOM   2818  O   TRP B 483      -5.115   4.867 -25.043  1.00 60.56           O  
ATOM   2819  CB  TRP B 483      -3.415   4.072 -22.440  1.00 60.56           C  
ATOM   2820  CG  TRP B 483      -4.874   3.963 -22.047  1.00 60.56           C  
ATOM   2821  CD1 TRP B 483      -5.654   2.849 -21.928  1.00 60.56           C  
ATOM   2822  CD2 TRP B 483      -5.715   5.081 -21.720  1.00 60.56           C  
ATOM   2823  CE2 TRP B 483      -6.981   4.576 -21.419  1.00 60.56           C  
ATOM   2824  CE3 TRP B 483      -5.454   6.422 -21.672  1.00 60.56           C  
ATOM   2825  NE1 TRP B 483      -6.928   3.204 -21.553  1.00 60.56           N  
ATOM   2826  CZ2 TRP B 483      -8.008   5.403 -21.066  1.00 60.56           C  
ATOM   2827  CZ3 TRP B 483      -6.493   7.254 -21.316  1.00 60.56           C  
ATOM   2828  CH2 TRP B 483      -7.745   6.754 -21.020  1.00 60.56           C  
ATOM   2829  N   ILE B 484      -3.484   6.351 -24.565  1.00107.72           N  
ATOM   2830  CA  ILE B 484      -4.254   7.441 -25.103  1.00107.72           C  
ATOM   2831  C   ILE B 484      -4.548   7.218 -26.557  1.00107.72           C  
ATOM   2832  O   ILE B 484      -5.691   7.368 -26.985  1.00107.72           O  
ATOM   2833  CB  ILE B 484      -3.612   8.805 -24.985  1.00107.72           C  
ATOM   2834  CG1 ILE B 484      -3.776   9.428 -23.580  1.00107.72           C  
ATOM   2835  CG2 ILE B 484      -4.194   9.686 -26.103  1.00107.72           C  
ATOM   2836  CD1 ILE B 484      -2.935   8.825 -22.460  1.00107.72           C  
ATOM   2837  N   TYR B 485      -3.531   6.846 -27.357  1.00 59.72           N  
ATOM   2838  CA  TYR B 485      -3.712   6.648 -28.771  1.00 59.72           C  
ATOM   2839  C   TYR B 485      -4.605   5.475 -29.027  1.00 59.72           C  
ATOM   2840  O   TYR B 485      -5.456   5.526 -29.914  1.00 59.72           O  
ATOM   2841  CB  TYR B 485      -2.384   6.479 -29.530  1.00 59.72           C  
ATOM   2842  CG  TYR B 485      -1.765   7.837 -29.508  1.00 59.72           C  
ATOM   2843  CD1 TYR B 485      -2.114   8.768 -30.460  1.00 59.72           C  
ATOM   2844  CD2 TYR B 485      -0.856   8.185 -28.535  1.00 59.72           C  
ATOM   2845  CE1 TYR B 485      -1.560  10.027 -30.449  1.00 59.72           C  
ATOM   2846  CE2 TYR B 485      -0.299   9.442 -28.517  1.00 59.72           C  
ATOM   2847  CZ  TYR B 485      -0.650  10.364 -29.476  1.00 59.72           C  
ATOM   2848  OH  TYR B 485      -0.078  11.655 -29.458  1.00 59.72           O  
ATOM   2849  N   ARG B 486      -4.436   4.385 -28.257  1.00 98.81           N  
ATOM   2850  CA  ARG B 486      -5.222   3.201 -28.453  1.00 98.81           C  
ATOM   2851  C   ARG B 486      -6.668   3.515 -28.220  1.00 98.81           C  
ATOM   2852  O   ARG B 486      -7.530   3.097 -28.992  1.00 98.81           O  
ATOM   2853  CB  ARG B 486      -4.842   2.071 -27.488  1.00 98.81           C  
ATOM   2854  CG  ARG B 486      -3.454   1.487 -27.754  1.00 98.81           C  
ATOM   2855  CD  ARG B 486      -3.078   0.363 -26.791  1.00 98.81           C  
ATOM   2856  NE  ARG B 486      -2.971   0.959 -25.431  1.00 98.81           N  
ATOM   2857  CZ  ARG B 486      -3.099   0.164 -24.329  1.00 98.81           C  
ATOM   2858  NH1 ARG B 486      -3.363  -1.167 -24.478  1.00 98.81           N1+
ATOM   2859  NH2 ARG B 486      -2.967   0.695 -23.079  1.00 98.81           N  
ATOM   2860  N   GLN B 487      -6.970   4.261 -27.139  1.00 81.33           N  
ATOM   2861  CA  GLN B 487      -8.324   4.594 -26.794  1.00 81.33           C  
ATOM   2862  C   GLN B 487      -8.923   5.507 -27.816  1.00 81.33           C  
ATOM   2863  O   GLN B 487     -10.080   5.344 -28.198  1.00 81.33           O  
ATOM   2864  CB  GLN B 487      -8.437   5.304 -25.436  1.00 81.33           C  
ATOM   2865  CG  GLN B 487      -8.136   4.394 -24.244  1.00 81.33           C  
ATOM   2866  CD  GLN B 487      -9.329   3.467 -24.059  1.00 81.33           C  
ATOM   2867  NE2 GLN B 487      -9.471   2.902 -22.831  1.00 81.33           N  
ATOM   2868  OE1 GLN B 487     -10.119   3.257 -24.980  1.00 81.33           O  
ATOM   2869  N   MET B 488      -8.149   6.501 -28.286  1.00 48.44           N  
ATOM   2870  CA  MET B 488      -8.670   7.446 -29.234  1.00 48.44           C  
ATOM   2871  C   MET B 488      -9.043   6.713 -30.489  1.00 48.44           C  
ATOM   2872  O   MET B 488     -10.085   6.990 -31.080  1.00 48.44           O  
ATOM   2873  CB  MET B 488      -7.652   8.539 -29.599  1.00 48.44           C  
ATOM   2874  CG  MET B 488      -7.371   9.511 -28.449  1.00 48.44           C  
ATOM   2875  SD  MET B 488      -6.014  10.675 -28.770  1.00 48.44           S  
ATOM   2876  CE  MET B 488      -6.859  11.521 -30.135  1.00 48.44           C  
ATOM   2877  N   ARG B 489      -8.197   5.757 -30.927  1.00127.62           N  
ATOM   2878  CA  ARG B 489      -8.442   5.045 -32.153  1.00127.62           C  
ATOM   2879  C   ARG B 489      -9.683   4.198 -32.056  1.00127.62           C  
ATOM   2880  O   ARG B 489     -10.543   4.253 -32.932  1.00127.62           O  
ATOM   2881  CB  ARG B 489      -7.278   4.119 -32.553  1.00127.62           C  
ATOM   2882  CG  ARG B 489      -7.392   3.604 -33.989  1.00127.62           C  
ATOM   2883  CD  ARG B 489      -6.368   2.529 -34.351  1.00127.62           C  
ATOM   2884  NE  ARG B 489      -6.769   1.300 -33.618  1.00127.62           N  
ATOM   2885  CZ  ARG B 489      -7.758   0.500 -34.112  1.00127.62           C  
ATOM   2886  NH1 ARG B 489      -8.333   0.797 -35.314  1.00127.62           N1+
ATOM   2887  NH2 ARG B 489      -8.174  -0.591 -33.404  1.00127.62           N  
ATOM   2888  N   ALA B 490      -9.831   3.420 -30.964  1.00 42.47           N  
ATOM   2889  CA  ALA B 490     -10.936   2.508 -30.816  1.00 42.47           C  
ATOM   2890  C   ALA B 490     -12.220   3.283 -30.791  1.00 42.47           C  
ATOM   2891  O   ALA B 490     -13.248   2.824 -31.286  1.00 42.47           O  
ATOM   2892  CB  ALA B 490     -10.870   1.697 -29.510  1.00 42.47           C  
ATOM   2893  N   ASP B 491     -12.179   4.479 -30.179  1.00104.14           N  
ATOM   2894  CA  ASP B 491     -13.300   5.352 -29.959  1.00104.14           C  
ATOM   2895  C   ASP B 491     -13.855   5.867 -31.254  1.00104.14           C  
ATOM   2896  O   ASP B 491     -15.049   6.140 -31.357  1.00104.14           O  
ATOM   2897  CB  ASP B 491     -12.896   6.562 -29.088  1.00104.14           C  
ATOM   2898  CG  ASP B 491     -14.118   7.387 -28.688  1.00104.14           C  
ATOM   2899  OD1 ASP B 491     -14.816   7.928 -29.586  1.00104.14           O  
ATOM   2900  OD2 ASP B 491     -14.368   7.485 -27.458  1.00104.14           O1-
ATOM   2901  N   GLY B 492     -13.001   6.050 -32.275  1.00 22.57           N  
ATOM   2902  CA  GLY B 492     -13.465   6.585 -33.524  1.00 22.57           C  
ATOM   2903  C   GLY B 492     -13.636   5.436 -34.508  1.00 22.57           C  
ATOM   2904  O   GLY B 492     -13.713   4.267 -34.045  1.00 22.57           O  
ATOM   2905  OXT GLY B 492     -13.692   5.711 -35.736  1.00 22.57           O1-
END
